# Supplementary material for: Identification of QTL for Grain Size and Shape on the D Genome of Natural and Synthetic Allohexaploid Wheats with Near-Identical AABB Genomes
Source: Front Plant Sci. 2017 Oct 12;8:1705. doi: 10.3389/fpls.2017.01705 (PMC5643848; doi:10.3389/fpls.2017.01705)
Supplement: Appendix A — Genotypic data of the F2 populations. [file DataSheet1.xlsx]

## Sheet: Appendix A
Appendix A Genotypic data of the F2 populations.
Genotypic data of the F2 population in Beijing in 2014
Individual	1	2	3	4	5	6	7	8	9	10	11	12	13	14	15	16	17	18	19	20	21	22	23	24	25	26	27	28	29	30	31	32	33	34	35	36	37	38	39	40	41	42	43	44	45	46	47	48	49
Marker
*Xgwm455	B	H	B	A	H	H	H	A	A	H	A	B	H	H	H	-	B	H	B	A	B	H	A	B	H	A	H	-	H	H	H	H	H	B	H	B	A	H	H	A	B	H	H	A	H	H	H	A	A
*Xgwm261	B	H	H	H	H	B	H	A	A	H	A	H	H	H	H	A	B	H	B	A	B	-	A	B	-	A	H	B	H	H	A	H	H	B	A	B	A	-	H	A	B	H	H	A	H	H	H	A	A
*Xbarc42	H	H	A	H	H	A	A	H	H	B	A	H	H	B	H	H	H	H	H	A	H	A	H	B	A	H	H	B	H	H	A	H	H	H	B	A	B	B	B	H	H	A	B	H	A	H	B	B	H
*Xbarc184	H	B	A	B	H	B	H	H	-	H	B	H	H	A	B	H	B	H	A	B	H	H	H	A	A	H	H	A	B	H	B	H	B	H	H	H	A	H	B	B	-	H	B	B	A	H	H	A	H
*Xbarc48	A	A	H	A	B	A	H	H	-	H	-	H	H	A	A	B	B	A	A	H	B	B	A	H	A	H	H	B	H	H	A	H	H	H	A	A	B	A	H	H	A	H	H	A	H	H	B	A	H
*Xbarc95	B	H	B	A	H	H	H	A	-	H	A	B	H	H	H	A	B	H	B	A	B	H	A	B	H	A	H	B	B	H	H	H	H	B	H	B	A	B	H	A	B	H	H	A	H	H	H	A	A
*Xbarc54	A	H	A	A	A	H	B	A	H	B	H	B	B	-	A	A	H	A	H	A	-	A	A	A	B	B	H	B	A	B	A	A	B	B	A	A	B	H	A	H	A	B	A	A	H	H	H	A	A
*Xbarc62	H	B	H	H	H	A	A	A	H	H	A	H	H	H	H	A	H	H	A	H	H	A	A	H	H	H	H	A	H	H	A	H	H	H	B	H	H	H	H	A	-	H	H	H	H	A	H	H	A
*Xbarc110	A	B	H	H	H	H	H	H	-	A	B	H	H	A	H	H	B	A	A	A	H	H	A	H	A	A	H	-	H	H	B	H	B	B	A	H	A	H	H	H	B	B	A	A	B	A	B	A	A
*Xbarc123	A	H	H	H	A	H	H	H	-	A	H	H	B	B	A	A	H	A	A	H	H	A	H	A	B	B	H	B	H	H	A	A	B	H	A	A	H	H	A	H	H	B	A	B	B	H	H	H	H
*Xbarc126	H	H	B	H	H	A	B	H	-	H	H	H	B	A	H	H	B	H	B	H	H	H	B	A	B	B	A	-	H	H	B	H	B	H	A	A	B	H	H	B	A	B	H	B	H	H	A	B	H
*Xgwm645	H	H	A	H	H	A	A	H	H	B	A	H	H	B	H	H	H	H	H	A	H	A	H	B	A	H	H	A	H	H	A	H	H	H	B	A	B	B	B	H	H	A	B	H	A	H	B	B	H
*Xbarc144	A	B	H	B	H	H	H	H	A	A	B	H	H	A	H	H	B	A	H	H	H	H	A	H	A	H	H	B	H	H	B	A	B	B	A	H	B	H	H	B	B	B	H	A	B	H	H	A	H
*Xbarc173	H	H	H	A	A	H	B	H	B	B	B	B	B	H	H	H	B	H	H	H	H	H	A	A	A	A	H	A	A	H	A	A	B	B	H	A	A	A	B	H	H	H	H	H	H	H	A	A	A
*Xbarc196	H	H	A	H	A	H	H	H	-	B	H	B	B	B	A	A	H	A	H	H	H	A	A	A	B	B	H	-	A	H	A	A	B	H	A	A	H	H	A	H	A	B	A	A	B	H	H	H	H
*Xbarc153	H	B	H	B	B	H	H	H	B	H	A	B	H	A	B	A	B	H	A	B	H	H	B	A	H	H	H	B	H	H	B	H	B	H	H	H	H	B	B	B	H	H	A	B	A	B	H	H	H
*Xbarc252	B	A	H	H	H	A	B	A	H	B	B	A	B	H	H	H	B	H	B	H	H	B	H	A	H	H	H	B	B	H	H	A	H	H	H	H	A	B	H	B	H	A	H	B	H	H	A	H	H
*Xbarc260	B	H	H	H	H	A	B	A	H	H	B	A	B	H	H	H	B	H	B	A	H	B	H	A	H	H	H	-	B	H	H	H	H	H	H	H	A	B	H	B	H	A	H	B	H	H	A	H	H
*Xbarc175	A	H	A	H	H	A	H	H	A	B	H	B	B	B	A	H	H	A	A	A	H	A	H	A	B	A	A	B	A	H	A	A	B	B	H	A	A	B	H	H	A	B	A	H	B	B	A	A	H
*Xbarc204	H	H	H	H	B	A	H	H	A	B	H	B	B	B	A	A	H	A	A	A	H	A	H	A	H	A	A	-	A	A	A	A	B	B	H	A	A	B	H	H	H	B	A	A	B	B	A	A	H
*Xwmc488	H	H	H	H	H	H	B	B	H	H	B	A	B	H	H	H	B	A	B	H	H	B	B	A	H	A	B	-	B	H	A	H	A	H	H	H	A	B	H	B	H	A	A	B	A	H	H	H	H
*Xbarc177	A	B	H	B	H	H	H	H	A	A	B	H	H	A	H	H	B	A	H	H	H	H	A	-	A	H	H	-	H	B	B	H	B	B	A	H	H	H	H	B	B	B	A	H	B	H	B	A	H
*Xbarc323	A	H	A	H	B	A	A	H	H	H	A	H	H	H	B	H	H	H	H	A	H	A	H	H	A	H	B	-	H	B	H	H	H	B	B	H	H	H	H	H	H	A	B	A	H	H	-	B	B
*Xbarc345	A	B	H	H	H	H	H	H	A	B	B	B	A	A	H	H	B	B	A	A	H	H	H	B	A	A	H	-	B	A	B	A	H	B	A	H	A	H	-	H	B	B	A	A	B	A	B	A	A
*Xbarc235	A	B	H	B	B	B	B	A	H	B	H	B	B	B	H	H	B	A	A	H	B	B	A	A	H	B	H	A	H	A	H	A	H	B	H	H	H	H	H	H	H	B	H	B	B	H	B	A	B
*Xbarc273	B	H	B	H	B	H	H	H	A	B	H	B	B	B	A	A	H	A	A	H	H	A	H	A	B	A	H	A	H	H	A	A	B	H	H	A	H	B	A	H	H	B	A	H	B	B	H	A	A
*Xbarc1097	H	H	A	H	B	B	H	H	H	A	A	-	A	A	H	B	H	A	H	H	H	A	B	B	H	H	H	B	H	A	H	H	H	B	H	A	H	B	H	H	H	A	H	H	H	H	H	H	H
*Xbarc305	H	H	H	H	H	H	B	B	A	H	H	H	B	H	H	H	H	A	H	H	H	B	B	H	H	A	B	B	B	H	A	A	A	B	H	H	H	B	H	B	-	H	H	H	H	H	B	A	H
*Xbarc322	A	H	H	H	H	H	H	H	A	B	H	B	A	A	H	H	B	B	A	A	A	H	H	B	A	A	H	B	H	A	B	A	H	H	A	H	A	B	B	H	B	B	A	A	B	A	B	A	H
*Xgwm3	A	H	A	H	B	A	A	H	H	H	A	H	H	H	B	H	A	H	H	A	H	A	H	B	A	H	B	-	H	B	H	H	B	B	B	H	B	H	H	H	H	A	B	A	H	H	B	B	B
*Xgwm111	H	B	A	B	H	B	H	H	B	H	B	H	H	A	B	H	B	H	A	B	H	H	H	A	A	H	H	B	B	H	B	H	B	H	H	H	A	H	B	B	H	H	B	B	A	H	H	A	H
*Xgwm190	B	H	A	H	H	A	B	H	H	B	A	A	H	A	A	H	B	H	A	B	H	H	H	B	B	H	H	-	H	A	H	A	A	B	A	H	H	B	H	H	H	B	H	H	B	B	B	B	H
*Xgwm174	H	A	H	H	H	H	H	H	A	A	A	H	H	H	H	B	B	H	B	H	A	H	H	H	A	H	A	B	A	A	A	A	H	A	H	H	H	B	B	H	H	H	H	H	B	A	B	H	H
*Xgwm182	H	A	H	H	H	B	H	H	A	H	A	H	H	H	H	H	B	H	B	H	A	H	H	H	H	H	A	B	H	A	A	A	H	A	B	H	H	B	B	H	H	H	H	A	B	A	B	H	H
*Xgwm159	H	H	A	H	B	H	H	H	H	A	A	H	A	A	H	H	H	A	H	H	H	A	B	B	H	H	H	B	A	A	H	H	H	H	H	H	H	B	H	H	H	A	H	H	H	H	H	H	H
*Xgwm458	A	H	H	A	B	H	A	A	H	H	A	A	A	A	H	A	H	A	H	H	A	A	B	B	A	B	H	A	A	A	B	A	B	B	B	H	H	H	B	A	A	H	B	H	H	H	H	H	A
*Xgwm52	H	H	A	H	H	H	A	H	-	B	A	B	H	H	H	A	H	H	H	A	H	A	H	H	A	H	A	B	H	H	A	H	H	H	B	H	B	B	B	B	H	A	B	H	H	H	H	B	H
*Xgwm292	H	B	H	H	H	B	H	H	A	H	H	B	A	H	H	H	B	B	H	A	H	H	H	B	H	H	A	B	H	A	H	A	H	H	A	H	H	B	B	H	H	B	-	A	B	A	B	H	H
*Xgwm469	H	H	H	H	H	H	B	H	H	B	B	B	B	H	H	H	B	H	H	H	H	H	A	A	A	A	H	A	A	H	A	A	B	B	H	A	H	A	B	H	H	B	A	H	H	H	A	A	A
*Xgwm325	A	H	A	H	A	H	H	H	H	B	H	B	B	B	A	A	H	A	H	H	H	A	A	A	B	B	H	A	H	H	A	A	B	H	A	A	H	H	A	H	H	B	A	A	B	H	H	H	H
*Xgwm635	H	B	A	B	H	B	H	H	B	H	H	H	H	A	B	H	B	H	A	B	H	H	H	A	A	H	H	B	B	H	B	H	B	H	H	H	H	B	B	B	H	H	H	B	A	B	H	A	H
*Xwmc285	A	H	H	H	H	H	B	H	B	H	H	H	H	A	A	B	A	H	H	H	H	A	H	A	H	B	B	B	A	H	H	A	H	A	H	H	B	H	H	A	H	H	B	H	H	H	H	H	B
*Xwmc336	A	H	H	B	H	H	A	H	B	B	H	A	B	H	H	H	H	B	H	A	H	A	H	H	H	B	H	-	H	H	B	A	H	B	H	H	H	B	-	H	H	B	H	H	H	B	B	A	H
*Xwmc698	H	B	A	B	B	H	H	H	B	H	A	B	H	-	H	A	B	H	A	B	H	H	B	A	H	H	H	-	H	H	B	H	B	H	-	H	H	B	B	B	H	H	A	B	A	B	H	H	H
*Xwmc702	H	H	H	H	A	A	B	H	H	H	B	A	B	H	A	H	B	H	B	H	H	H	H	A	H	H	A	B	H	H	B	A	H	H	A	H	H	B	H	B	H	A	H	B	H	H	A	B	H
*Xwmc765	A	H	H	-	H	H	H	H	A	A	H	H	H	A	H	B	B	A	H	H	-	H	A	-	A	H	H	-	H	B	B	H	B	B	A	H	H	H	H	B	B	B	A	H	H	H	B	A	H
*Xwmc799	-	A	H	H	H	B	B	H	H	-	A	H	H	A	B	B	B	A	H	A	H	A	B	H	H	H	H	B	A	A	B	B	H	H	H	A	H	B	B	A	H	H	B	H	B	A	H	H	A
*Xwmc805	H	A	A	H	-	B	-	H	H	A	A	H	A	A	H	B	-	A	H	H	H	A	B	B	H	H	H	-	H	A	H	H	H	B	A	A	H	B	H	H	H	A	H	H	H	-	H	H	H
*Xbarc71	-	B	A	H	B	A	A	A	H	H	A	H	H	H	B	H	H	H	B	A	H	A	-	H	A	H	B	B	H	B	H	H	H	H	B	H	H	H	H	H	H	A	H	A	H	H	-	H	B
*Xbarc124	B	H	B	A	H	H	H	A	A	H	A	B	H	H	H	H	B	H	B	A	B	H	H	H	H	A	H	B	B	H	H	H	H	B	H	H	A	B	H	A	B	H	H	A	H	A	H	A	A
*Xwmc94	H	H	H	H	H	H	B	B	H	H	B	A	B	H	H	H	H	A	H	H	H	B	B	A	H	A	B	-	B	H	A	H	A	H	H	H	A	B	H	B	H	A	A	B	A	H	H	H	H
*Xwmc97	A	H	H	H	H	H	H	H	A	B	H	B	A	A	H	H	B	B	A	A	A	H	H	B	A	A	H	B	H	A	B	A	H	H	A	H	-	B	B	H	B	B	A	A	B	A	B	A	H
*Xcfd15	A	H	H	B	H	H	H	H	B	B	B	B	H	A	B	H	H	H	B	B	H	A	H	H	H	B	H	-	H	H	B	A	A	B	H	B	H	B	B	H	H	B	H	H	H	B	H	A	H
*Xcfd19	A	H	H	A	B	H	A	A	H	H	A	A	A	A	H	A	H	A	H	H	A	A	H	B	A	B	H	B	A	A	B	A	B	B	B	H	H	H	H	A	A	H	B	H	H	H	H	H	A
*Xwmc215	H	B	H	H	H	B	H	H	A	H	H	B	A	H	H	H	B	B	H	A	H	H	H	B	H	H	A	B	H	A	H	A	H	H	A	H	H	B	B	H	H	B	A	A	B	A	B	H	H
*Xwmc443	A	B	H	B	H	A	H	H	A	H	B	A	H	A	H	H	B	A	H	H	B	H	A	H	A	H	H	B	H	H	B	A	B	B	A	H	B	H	H	B	B	B	H	H	B	H	H	A	H
*Xcfd54	A	A	H	A	B	A	H	B	A	B	H	H	H	A	A	B	B	A	A	H	B	B	A	-	A	A	A	B	H	H	A	H	H	H	A	A	B	A	B	H	A	H	B	H	H	H	B	A	H
*Xcfd61	A	H	H	H	H	H	A	H	B	B	H	A	B	A	H	H	H	H	H	A	H	A	H	B	H	B	H	A	A	H	B	A	B	B	H	H	H	B	B	A	H	H	H	H	H	B	H	A	H
*Xcfd72	A	H	H	H	B	H	-	A	H	H	H	A	A	A	H	H	H	A	H	H	A	A	B	B	A	B	H	A	A	A	B	A	B	B	B	H	H	H	B	-	A	H	B	H	H	H	H	H	A
*Xcfd36	B	H	B	A	H	H	H	A	A	A	A	B	H	H	H	A	B	H	B	A	B	-	-	B	A	A	A	-	B	H	H	A	A	B	H	B	A	B	H	A	B	H	H	A	H	H	H	A	A
*Xcfd53	B	H	H	H	H	B	H	A	A	H	A	A	H	A	B	A	B	H	B	A	H	H	A	B	H	A	H	A	H	H	A	H	H	B	A	B	A	H	H	A	B	H	H	A	H	H	H	A	A
*Xwmc25	B	H	H	H	H	B	H	A	A	H	A	H	H	H	H	-	B	H	B	A	B	A	A	B	H	A	H	-	H	H	A	H	H	B	A	B	A	H	H	A	B	H	H	A	H	H	H	A	A
*Xcfd26	H	-	H	H	H	H	H	H	A	A	A	H	H	H	H	B	B	H	B	H	A	H	-	H	A	H	A	B	A	A	A	A	H	A	B	H	H	B	-	H	H	H	H	H	B	A	B	H	H
*Xcfd65	A	H	H	A	B	H	A	A	H	H	A	A	A	A	H	A	H	A	H	H	A	A	B	B	A	B	H	-	A	A	B	A	B	B	B	H	H	H	B	A	A	H	B	H	H	H	H	H	A
*SSR-7067	H	H	A	H	B	H	H	H	H	A	A	H	A	A	H	H	H	A	H	H	H	A	B	-	H	H	H	B	A	A	H	H	H	-	H	A	H	B	H	-	H	A	H	H	H	H	H	H	H
*SSR-7004	A	H	A	B	B	H	H	H	H	H	H	B	B	B	B	H	B	A	H	A	H	H	A	A	H	B	H	A	A	A	B	H	H	-	H	H	H	H	B	H	A	H	B	B	B	H	H	A	H
*SSR-7011	H	H	B	H	H	A	B	H	H	H	H	H	H	A	-	H	B	H	B	H	H	H	B	A	B	B	A	-	H	H	B	H	B	H	A	A	B	H	H	B	A	B	H	B	H	H	A	B	-
*SSR-7027	A	B	H	B	B	B	B	H	A	B	-	B	B	-	H	B	B	A	A	H	B	B	H	A	H	H	H	B	H	A	A	A	H	B	H	H	B	H	H	H	B	B	B	B	H	H	B	A	B
*SSR-7051	A	H	A	B	B	B	H	H	H	H	H	B	B	B	B	H	B	A	H	A	H	H	A	A	H	B	H	B	A	A	B	H	H	B	-	H	H	H	H	H	A	H	B	B	B	H	-	A	H
*SSR-7059	A	H	A	B	B	B	H	H	H	H	H	B	B	B	B	H	B	A	A	A	B	H	A	A	H	B	H	B	A	A	B	H	H	B	H	H	H	H	H	H	H	B	B	B	B	H	-	A	H
*SSR-7280	B	H	B	H	A	A	B	H	H	-	B	A	B	H	A	H	B	H	B	H	H	-	H	A	H	H	A	-	H	H	B	A	-	H	-	H	A	B	H	B	H	A	H	B	-	H	A	B	H
*SSR-7175	H	H	B	H	H	A	B	H	H	H	H	H	H	A	H	H	B	H	H	H	H	H	B	A	B	H	A	B	H	H	B	H	B	A	-	H	B	H	H	B	A	B	A	B	H	H	H	H	B
*SSR-7007	H	B	A	B	H	B	H	A	B	H	B	H	A	H	B	H	B	H	A	B	H	H	H	A	A	H	H	B	B	H	B	H	H	B	-	H	A	H	B	B	A	H	H	B	A	H	H	A	H
*SSR-7020	H	B	H	B	H	A	B	A	H	H	A	B	H	A	A	H	B	H	H	H	A	H	B	H	B	H	H	B	H	H	B	H	B	H	H	H	H	H	H	B	H	B	A	B	H	H	H	H	H
*SSR-7018	H	B	A	B	B	H	H	H	B	H	A	B	H	A	B	A	B	H	A	B	H	H	H	A	H	H	H	B	H	H	B	A	B	H	H	H	H	B	B	B	H	H	A	B	A	B	H	H	H
*SSR-7055	A	B	H	H	H	H	A	H	H	H	A	A	A	A	H	A	H	A	H	H	H	H	A	H	H	B	H	B	A	H	B	A	H	A	B	H	A	H	H	B	A	H	B	H	H	H	H	H	A
*SSR-7111	A	B	H	B	B	B	B	A	H	B	H	B	B	B	H	H	B	A	A	H	B	B	A	A	H	B	H	B	H	A	H	A	H	B	H	H	H	H	H	H	H	B	H	B	B	H	-	A	B
*SSR-7086	A	B	H	B	B	B	B	A	H	B	H	B	B	B	H	H	B	A	A	H	B	B	A	A	H	B	H	A	H	A	H	A	H	B	H	H	H	H	H	H	H	B	H	B	B	H	B	A	B
*SSR-7115	H	B	H	B	H	A	B	-	H	H	A	B	H	A	A	H	B	H	H	B	A	H	B	H	B	H	H	A	H	B	B	H	B	H	H	H	H	H	H	B	H	B	A	B	H	H	H	H	H
*SSR-7122	H	B	B	B	H	A	B	H	H	H	A	B	H	A	A	H	B	H	H	B	A	H	B	H	B	H	H	-	H	B	B	H	B	A	H	H	B	H	H	B	H	B	A	B	H	H	H	H	B
*SSR-7148	B	-	-	H	H	A	B	A	H	H	-	A	B	H	H	H	B	H	B	H	H	B	H	A	H	-	H	A	B	H	H	A	H	H	H	H	A	B	H	B	H	A	-	B	H	H	A	H	H
*SSR-7176	B	A	H	H	H	-	B	A	H	B	B	A	B	H	H	H	-	-	B	H	H	H	H	A	H	H	H	A	B	-	H	A	H	H	H	H	-	-	-	-	-	-	H	B	H	H	A	H	-
*SSR-7016	A	H	A	B	B	B	H	H	H	H	H	B	B	B	H	H	B	A	A	H	B	B	A	A	H	B	-	-	A	A	B	H	H	B	H	H	H	H	H	H	H	B	H	B	B	H	B	A	H
*SSR-7074	B	H	B	H	H	A	B	H	A	A	H	B	H	B	H	H	-	A	B	H	A	H	H	H	H	B	H	A	H	A	H	A	H	H	H	H	H	B	H	B	-	A	H	B	H	H	-	B	H
*SSR-7129	B	H	H	H	H	A	B	A	-	H	B	A	B	-	H	H	B	H	B	-	H	B	H	A	-	H	H	-	B	-	H	H	H	H	H	H	A	B	H	B	H	A	H	B	H	H	A	H	H
*SSR-7252	B	H	H	H	A	A	B	A	B	B	B	A	B	H	A	H	B	H	B	H	H	H	H	A	H	H	H	B	B	H	H	-	H	H	H	H	A	B	H	B	H	A	B	B	H	-	A	H	H
*SSR-7420	H	H	H	B	H	H	A	H	A	H	B	B	A	H	B	B	H	A	H	H	H	B	B	B	A	H	H	H	H	H	B	-	H	H	B	H	H	H	A	A	A	B	B	H	A	H	A	H	H
*SSR-2208	A	H	-	H	B	A	A	H	H	H	A	H	H	H	B	H	H	H	H	A	H	A	H	H	A	H	B	A	H	B	H	H	H	B	B	H	H	H	H	H	H	A	B	A	H	H	B	B	B
*SSR-2180	B	H	H	A	H	-	H	A	A	H	A	B	H	H	H	A	B	H	B	A	B	H	A	B	H	A	H	B	H	H	A	H	H	B	H	B	A	H	H	A	B	H	H	A	H	H	H	A	A
*SSR-2202	B	H	H	H	H	B	H	A	A	H	A	H	H	H	H	A	B	H	B	A	B	A	A	B	H	A	H	B	H	H	A	H	H	B	A	B	A	H	H	A	B	H	H	A	H	H	H	A	A
*SSR-2210	A	H	A	H	B	A	A	H	H	H	A	H	H	H	B	H	H	H	H	A	H	A	H	H	A	H	B	B	H	B	H	H	H	B	B	H	H	H	H	H	H	A	B	A	H	H	B	B	B
*SSR-2119	B	H	A	H	H	A	B	H	H	B	A	A	H	A	A	A	B	H	A	B	H	H	H	B	B	H	A	B	H	A	H	A	A	B	A	H	H	B	A	H	H	B	H	H	B	B	B	H	H
*SSR-2167	H	H	H	H	H	B	B	A	A	H	A	A	B	A	B	A	B	H	B	A	H	H	A	B	H	A	H	B	H	H	A	H	H	B	A	B	A	H	H	A	H	B	B	B	H	H	H	A	A
*SSR-2036	B	H	H	H	H	B	H	-	-	-	A	H	H	A	H	A	B	H	B	A	B	-	A	B	H	A	-	-	H	H	A	H	H	-	A	B	A	H	H	A	B	H	-	A	H	H	H	A	A
*SSR-2092	B	H	H	-	H	B	H	A	H	-	A	-	H	A	B	A	B	H	B	A	H	H	-	B	H	A	H	B	H	H	A	H	H	B	A	B	A	H	-	A	B	H	H	A	H	H	H	A	A
*SSR-2079	B	H	H	H	H	B	H	A	A	H	A	H	H	A	H	A	B	H	B	A	B	A	A	B	H	A	H	-	H	H	A	H	H	B	A	B	A	H	H	A	B	H	H	A	H	H	H	A	A
*SSR-2088	B	H	H	H	H	B	H	A	A	H	A	H	H	A	H	A	B	H	B	A	B	H	A	B	H	A	H	B	H	H	A	H	H	B	A	B	A	H	H	A	B	H	H	A	H	H	H	A	A
*SSR-2209	A	A	A	H	B	A	A	H	H	H	A	H	H	-	B	H	-	H	H	A	H	A	H	H	A	H	B	B	H	B	H	H	H	B	B	H	H	H	H	H	H	A	B	A	H	H	B	B	B
*SSR-2222	B	H	H	H	H	B	H	A	A	H	A	H	H	A	H	A	B	H	B	A	B	A	A	B	H	A	H	A	H	H	A	H	H	B	A	B	A	H	H	A	B	H	H	A	H	H	H	A	A
*SSR-2225	H	-	H	B	A	B	A	H	H	B	B	-	H	H	B	H	B	B	A	H	H	-	H	-	H	H	H	B	H	A	H	H	A	H	-	H	B	B	A	H	H	B	H	H	H	-	-	H	H
*Xbarc11	H	H	A	B	A	B	A	B	-	B	B	H	B	A	B	H	B	B	A	H	H	H	-	H	H	H	H	-	H	A	H	H	A	H	A	A	H	B	H	H	H	B	H	H	B	H	A	A	B
*Xcfd160	H	H	H	B	A	B	A	H	H	B	B	H	B	A	B	H	B	B	A	H	H	B	-	H	H	H	H	B	H	A	H	H	A	H	A	A	H	B	A	H	H	B	A	H	B	H	A	H	H
*Xcfd2	H	H	A	B	A	B	A	B	H	B	B	H	B	A	B	H	B	B	A	H	H	B	H	H	H	H	H	B	H	A	H	H	A	H	A	A	H	B	A	A	H	B	H	H	B	H	A	A	H
*SSR-2336	H	H	H	B	A	B	A	H	H	B	B	H	B	A	B	H	B	B	A	H	H	-	H	H	H	H	H	-	H	A	H	H	A	H	-	A	H	B	A	H	H	B	H	H	A	H	A	H	H
*SSR-2129	H	H	A	B	A	B	A	B	H	B	B	H	B	A	B	H	B	B	A	H	H	B	H	H	H	H	H	-	H	A	H	H	A	H	-	A	H	B	H	A	H	B	H	H	B	H	-	A	H
*SSR-2133	H	H	A	B	A	B	A	B	H	B	B	H	B	A	B	H	B	B	A	H	H	H	H	H	H	H	H	A	H	A	H	H	A	H	-	A	H	B	H	H	H	B	H	H	B	H	H	A	B
*Xgwm664	H	H	H	H	H	B	A	A	H	H	A	A	H	A	B	A	B	H	B	B	A	H	A	H	H	A	H	B	H	H	H	H	H	B	A	B	H	H	H	H	H	B	B	H	H	H	A	A	H
*SSR-2013	H	H	H	H	A	B	A	H	H	B	B	A	H	H	B	A	B	B	A	H	H	H	A	H	H	A	H	-	H	A	H	H	H	H	A	B	H	B	A	H	H	B	-	H	H	H	-	A	H
*Xcfd168	A	B	A	B	A	B	A	B	H	B	B	B	B	H	H	H	B	H	A	H	H	B	B	H	H	H	A	-	H	A	B	H	A	H	H	A	H	B	A	H	H	H	H	H	B	H	H	A	B
*Xcfd270	A	B	A	B	A	B	A	B	H	B	B	B	B	H	H	H	B	H	A	H	H	B	B	H	H	H	A	B	H	A	B	H	A	H	A	A	H	B	A	H	A	H	H	H	B	H	H	A	B
*Xwmc167	-	B	A	H	A	B	A	H	A	B	-	H	B	H	B	H	H	H	A	H	H	B	B	H	H	A	H	-	H	A	B	H	A	H	H	H	H	B	A	H	B	H	H	H	B	A	A	A	B
*Xgwm382	A	B	A	H	A	B	A	H	A	B	B	H	B	H	B	H	H	A	A	H	H	B	B	H	H	A	H	-	H	A	B	H	A	H	H	H	H	B	A	H	B	H	H	H	B	A	A	A	B
Genotypic data of the F2 population in Beijing in 2015
Individual	1	2	3	4	5	6	7	8	9	10	11	12	13	14	15	16	17	18	19	20	21	22	23	24	25	26	27	28	29	30	31	32	33	34	35	36	37	38	39	40	41	42	43	44	45	46	47	48	49
Marker
*Xgwm455	H	H	B	H	H	B	H	H	B	H	B	H	B	B	A	H	B	H	B	A	B	B	H	B	H	H	A	H	A	H	A	A	B	B	H	B	B	H	A	H	B	H	H	A	B	B	H	B	H
*Xgwm261	H	H	H	H	H	B	H	H	H	H	B	B	B	B	A	B	B	B	B	A	B	B	H	B	H	H	A	H	A	A	A	A	B	B	H	B	B	H	A	H	B	H	H	A	B	B	H	B	H
*Xcfd53	H	H	B	H	H	B	H	B	H	A	B	B	B	B	A	B	B	B	B	A	B	B	H	B	H	H	A	H	A	A	A	H	B	B	H	B	B	H	A	H	B	H	H	A	B	B	H	B	H
*SSR-2225	H	A	H	H	H	H	H	B	A	B	A	B	B	H	A	A	H	B	-	H	H	H	H	A	H	B	A	H	A	-	H	H	B	H	B	B	A	H	B	H	H	B	H	H	A	H	H	-	H
*SSR-2336	H	A	H	H	H	H	H	B	A	B	A	B	H	H	H	A	H	B	-	H	H	H	H	A	H	B	A	H	A	-	H	H	B	H	B	B	A	H	B	H	H	B	H	H	H	B	H	A	A
*SSR-2129	H	A	B	H	H	H	H	B	A	B	A	B	A	H	H	A	H	B	-	H	H	H	H	A	H	H	A	H	H	-	H	H	B	H	B	B	A	H	B	H	H	B	H	H	H	B	H	-	-
*Xbarc11	H	H	B	H	H	H	H	B	-	B	A	B	H	H	H	H	H	B	-	H	H	-	H	A	B	H	A	H	A	-	H	-	B	H	B	B	A	H	B	H	-	B	H	H	-	B	H	-	A
*Xwmc702	A	B	B	B	H	A	H	A	-	B	A	H	H	H	B	H	H	A	-	B	H	B	H	H	A	A	A	H	B	A	B	H	A	B	H	-	H	H	H	A	H	H	B	H	-	A	A	B	A
*SSR-7074	-	B	B	B	H	A	H	A	B	B	A	H	H	H	B	H	H	A	-	B	H	B	H	H	B	H	A	B	H	H	A	A	A	H	B	A	H	H	H	A	H	H	B	H	H	A	A	B	A
*SSR-7252	A	B	B	B	H	A	H	A	B	B	A	H	H	-	B	H	H	A	A	B	H	B	H	H	B	B	A	B	H	H	A	A	A	H	B	A	H	H	H	A	H	A	B	H	H	A	A	B	A
*SSR-7176	A	B	B	B	H	H	H	H	B	B	A	H	H	H	B	H	H	A	A	B	-	B	H	H	A	B	A	B	H	H	A	A	A	-	-	A	H	H	H	A	H	A	B	H	H	A	A	B	A
*Xbarc260	A	B	H	B	H	B	B	A	B	B	A	B	H	A	B	H	H	H	H	B	H	B	H	A	A	B	A	B	H	H	H	A	A	B	B	A	H	H	H	A	H	A	B	H	H	A	A	B	A
*Xwmc488	B	-	B	B	B	H	H	A	B	H	A	B	B	A	B	B	H	H	B	B	H	B	H	A	A	H	A	B	H	B	H	A	A	B	H	A	H	H	-	A	H	A	B	B	H	A	B	B	A
Genotypic data of the F2 population in Beijing in 2016
Individual	1	2	3	4	5	6	7	8	9	10	11	12	13	14	15	16	17	18	19	20	21	22	23	24	25	26	27	28	29	30	31	32	33	34	35	36	37	38	39	40	41	42	43	44	45	46	47	48	49
Marker
*Xgwm455	H	A	H	A	A	H	H	A	H	A	H	A	H	A	B	H	H	A	H	B	B	A	H	B	B	A	B	H	H	B	A	A	H	H	H	H	H	B	A	B	A	H	H	-	H	B	H	B	H
*Xgwm261	H	A	H	A	A	H	H	A	B	A	H	A	H	A	B	H	A	A	H	B	B	A	H	B	B	A	B	H	H	B	H	A	H	H	H	H	H	B	A	B	A	B	H	H	H	B	H	H	H
*Xcfd53	H	A	-	A	A	A	H	A	B	A	H	A	A	H	B	H	A	A	H	B	B	A	H	B	B	A	B	H	-	B	H	A	H	H	H	H	H	B	A	B	-	B	H	H	H	H	H	H	H
*SSR-2225	B	B	H	A	H	H	H	H	B	A	H	H	A	H	H	H	H	H	B	H	A	H	A	H	H	B	B	A	H	A	H	H	H	H	B	H	A	H	B	H	H	H	H	H	H	B	H	B	B
*SSR-2336	B	B	A	A	H	H	H	A	B	A	H	H	A	H	H	H	A	H	B	H	A	H	A	H	H	B	B	A	H	H	H	H	H	-	B	H	A	H	B	A	H	H	B	H	H	B	H	B	B
*SSR-2129	B	B	A	A	H	-	H	A	B	A	H	H	A	H	H	H	A	B	B	H	A	H	A	H	H	B	B	A	B	H	H	H	H	H	B	H	A	H	B	-	H	H	B	H	H	B	H	B	B
*Xbarc11	B	B	A	-	H	H	H	A	B	A	A	H	A	H	H	H	H	B	B	B	A	H	A	H	H	B	B	A	B	H	A	H	H	H	B	A	A	H	B	A	H	H	B	H	H	B	H	B	B
*Xwmc702	H	H	H	B	A	B	B	A	A	B	B	A	A	H	H	H	B	A	H	A	B	A	B	B	-	H	H	A	B	H	H	H	H	H	H	B	A	H	A	B	A	B	H	H	B	A	A	B	B
*SSR-7074	H	H	H	B	A	B	B	A	A	B	B	A	A	H	H	H	B	A	H	A	B	A	B	B	H	H	H	A	B	H	A	H	H	H	H	B	A	H	A	B	A	B	H	H	B	H	A	B	B
*SSR-7252	A	H	H	B	A	B	B	A	A	B	B	A	A	B	H	H	B	H	H	A	B	A	H	B	H	H	H	H	B	H	A	H	A	H	B	B	A	H	H	B	A	B	H	H	B	H	A	B	B
*SSR-7176	A	-	H	H	A	B	B	A	A	B	-	-	-	B	H	H	B	H	A	A	B	A	-	-	-	H	-	H	B	H	A	H	A	H	B	B	-	H	H	B	A	B	H	H	B	H	A	B	B
*Xbarc260	A	A	B	B	A	B	B	H	A	B	B	A	A	B	H	H	B	H	A	A	H	A	H	H	H	H	B	H	H	H	A	A	A	H	B	B	A	A	H	H	A	H	H	A	B	H	A	B	B
*Xwmc488	A	H	A	H	A	B	A	A	A	H	B	A	A	B	H	H	H	B	H	B	H	A	H	H	H	H	B	H	H	H	A	A	H	H	A	B	A	A	A	H	A	H	H	A	H	H	A	H	H
Genotypic data of the F2 population in Hebei in 2015
Individual	1	2	3	4	5	6	7	8	9	10	11	12	13	14	15	16	17	18	19	20	21	22	23	24	25	26	27	28	29	30	31	32	33	34	35	36	37	38	39	40	41	42	43	44	45	46	47	48	49
Marker
*Xgwm455	H	H	B	H	B	H	H	H	H	B	A	A	A	-	H	B	A	A	B	B	B	B	A	H	B	H	H	B	A	A	B	B	B	B	H	H	A	-	H	B	B	H	H	H	A	H	H	H	H
*Xgwm261	H	H	B	H	B	H	H	H	H	B	A	A	A	H	H	H	A	A	B	B	B	B	A	H	H	H	H	B	A	H	B	B	B	H	H	H	A	H	H	H	B	H	H	H	A	H	H	H	H
*Xcfd53	H	H	B	H	B	H	H	A	H	B	A	A	A	H	H	H	A	A	B	B	B	B	A	H	H	H	H	H	A	H	B	B	B	H	H	H	A	H	H	H	-	H	H	B	A	H	B	H	H
*SSR-2225	H	H	H	H	H	H	B	A	H	H	H	A	H	B	A	H	H	B	H	H	H	A	A	H	A	H	H	A	B	H	H	H	H	H	A	B	H	H	H	H	A	B	B	B	H	B	H	H	A
*SSR-2336	H	H	H	H	H	H	B	A	H	H	H	A	H	B	A	H	H	B	H	H	H	A	A	H	H	H	H	A	B	H	H	H	H	H	A	B	H	H	H	H	A	B	B	B	H	B	H	H	A
*SSR-2129	H	H	H	A	H	H	B	A	H	H	H	A	H	B	A	H	H	H	H	H	-	A	A	H	H	H	H	A	B	H	H	H	H	-	A	B	H	H	H	H	A	B	B	B	H	B	H	H	A
*Xbarc11	H	H	H	A	H	H	B	A	H	H	H	A	H	B	A	H	B	A	H	H	-	A	A	H	H	H	H	A	B	H	H	H	A	-	H	B	A	H	H	H	A	B	B	B	H	B	H	H	A
*Xwmc702	H	B	H	H	A	B	H	A	A	A	A	H	B	H	A	H	H	B	A	B	H	B	H	H	B	A	B	A	H	A	H	A	H	H	H	H	H	B	B	B	B	H	A	H	B	A	H	H	H
*SSR-7074	H	B	H	H	A	B	H	A	A	A	A	H	B	H	H	H	H	B	A	B	-	B	H	H	B	A	B	A	H	A	H	A	H	H	H	H	H	B	B	B	B	H	A	H	B	A	H	H	H
*SSR-7252	H	B	H	H	A	B	H	A	A	A	A	H	B	H	H	-	H	B	A	B	B	B	H	B	B	A	B	A	H	A	H	A	H	H	H	H	H	B	B	B	B	H	A	H	B	A	H	H	H
*SSR-7176	-	-	-	H	A	H	H	H	H	A	A	H	B	-	-	H	H	H	A	B	H	B	H	B	B	H	-	A	H	H	H	A	H	H	H	H	H	B	B	H	H	H	A	H	B	A	H	H	H
*Xbarc260	H	B	A	H	A	B	H	A	A	A	A	H	B	H	H	H	H	B	A	B	H	B	H	B	B	A	B	H	H	H	H	A	H	A	H	H	H	B	B	B	B	B	A	H	B	A	H	H	H
*Xwmc488	-	-	-	H	A	B	H	H	A	A	A	H	-	-	-	H	H	B	H	H	H	B	H	B	A	-	-	H	H	H	H	A	H	A	H	H	H	-	-	B	B	B	A	B	B	H	H	H	A
Genotypic data of the F2 population in Hebei in 2016
Individual	1	2	3	4	5	6	7	8	9	10	11	12	13	14	15	16	17	18	19	20	21	22	23	24	25	26	27	28	29	30	31	32	33	34	35	36	37	38	39	40	41	42	43	44	45	46	47	48	49
Marker
*Xgwm455	H	A	B	H	B	B	A	B	H	A	B	B	H	H	B	A	H	H	H	H	H	B	H	A	H	A	A	B	H	A	A	H	B	B	H	A	H	H	B	B	A	H	A	H	B	H	A	H	H
*Xgwm261	A	A	B	H	B	B	A	H	H	H	B	B	H	H	B	A	A	H	H	H	H	H	H	A	H	A	A	B	H	A	A	H	B	B	B	H	H	H	H	B	A	H	A	H	B	H	A	H	H
*Xcfd53	A	A	B	H	B	B	H	B	-	-	-	B	H	H	B	A	A	H	H	H	H	-	-	A	H	A	A	B	H	A	A	H	B	B	B	H	H	H	H	B	A	H	A	H	-	H	A	H	H
*SSR-2225	H	A	H	H	A	B	B	A	H	H	A	A	B	H	B	H	B	A	H	H	H	H	B	H	H	H	H	B	A	H	H	B	A	A	B	A	B	H	H	B	H	A	A	H	A	A	A	B	H
*SSR-2336	H	A	H	H	A	B	B	H	H	H	A	A	H	H	B	H	B	A	H	H	H	H	H	H	H	H	H	B	A	H	H	B	A	H	H	A	B	H	H	H	H	A	A	H	A	A	A	H	H
*SSR-2129	H	A	H	H	H	B	B	H	H	H	A	A	H	H	B	A	B	A	H	H	H	H	H	H	H	H	H	B	A	H	H	B	H	H	H	A	B	H	H	A	H	A	A	H	H	A	A	H	H
*Xbarc11	H	A	-	H	H	B	B	H	B	H	A	A	-	H	B	A	B	A	-	H	H	H	H	H	-	H	H	B	A	H	A	B	H	-	H	A	B	B	H	A	H	-	A	H	A	A	A	-	-
*Xwmc702	H	A	B	A	H	H	B	B	H	H	-	B	H	B	B	B	B	A	A	H	H	B	-	H	A	H	H	A	A	H	B	B	H	A	-	H	A	A	H	B	H	H	H	H	A	H	B	A	H
*SSR-7074	H	H	B	A	H	H	H	H	H	H	B	B	H	B	B	B	B	A	A	H	H	H	B	H	A	H	H	A	A	H	B	B	H	A	B	H	A	A	H	B	H	H	H	H	H	H	H	A	H
*SSR-7252	H	H	B	A	H	H	H	B	A	H	B	B	H	B	B	B	B	A	A	H	-	H	B	H	A	H	H	A	A	H	B	H	H	A	B	H	A	A	H	B	H	B	H	H	A	A	B	A	B
*SSR-7176	H	H	B	A	H	H	H	B	A	H	B	B	H	B	B	B	H	A	A	H	H	H	B	H	A	H	H	A	A	H	B	H	H	A	B	H	A	A	B	H	H	B	H	H	A	A	B	A	B
*Xbarc260	A	H	B	A	B	H	A	H	A	A	-	H	H	B	B	B	H	A	A	H	B	H	B	H	A	H	H	A	A	H	B	H	B	A	B	H	A	A	B	H	H	B	H	H	A	A	B	A	B
*Xwmc488	A	A	H	H	H	B	H	H	A	A	H	H	H	B	B	B	H	A	A	H	B	A	B	B	A	H	H	A	A	H	B	A	B	A	B	A	H	A	B	H	A	B	B	H	B	A	B	A	A
Genotypic data of the F2 population in Shanxi in 2015
Individual	1	2	3	4	5	6	7	8	9	10	11	12	13	14	15	16	17	18	19	20	21	22	23	24	25	26	27	28	29	30	31	32	33	34	35	36	37	38	39	40	41	42	43	44	45	46	47	48	49
Marker
*Xgwm455	H	B	H	H	H	H	A	H	A	H	H	B	H	H	B	A	H	B	H	A	H	B	H	B	H	A	H	H	A	A	-	A	H	H	A	B	H	B	A	H	H	H	H	B	A	B	B	A	H
*Xgwm261	H	H	H	H	A	H	B	H	A	H	A	B	H	H	B	A	H	H	H	A	A	H	H	H	H	A	B	H	A	A	B	A	A	H	-	B	H	B	A	H	H	H	H	B	A	B	H	H	H
*Xcfd53	A	H	H	H	A	H	B	H	A	H	A	H	H	H	B	A	H	H	H	A	A	H	H	H	H	A	B	H	A	H	B	A	A	H	H	B	H	B	A	H	H	H	H	B	A	B	H	H	A
*SSR-2225	H	H	H	H	H	H	B	A	-	H	B	H	H	B	B	A	H	H	B	B	A	H	H	H	A	A	H	B	H	H	-	A	H	H	A	B	H	A	H	H	H	A	H	H	H	B	B	H	H
*SSR-2336	H	H	H	H	H	H	B	A	A	H	B	H	H	B	B	A	H	H	H	B	A	H	H	H	A	H	H	B	H	H	-	A	H	H	A	B	H	H	H	H	H	A	H	H	H	B	B	H	H
*SSR-2129	H	H	H	H	H	H	B	A	A	H	B	H	A	B	H	A	H	H	A	B	A	H	H	H	A	H	H	B	H	H	-	A	A	H	A	B	H	H	H	H	H	A	H	A	H	B	B	H	H
*Xbarc11	H	H	H	H	H	H	B	H	A	H	B	H	A	B	B	A	H	B	A	B	A	H	H	H	H	H	H	B	H	H	-	A	A	H	A	B	H	H	H	H	H	A	H	A	H	B	B	H	H
*Xwmc702	B	B	H	H	-	H	B	B	H	H	H	H	H	H	H	B	H	A	A	H	H	B	B	B	A	A	A	B	H	H	-	H	A	B	H	H	A	H	B	A	A	H	B	B	B	A	A	H	B
*SSR-7074	B	B	H	H	H	H	B	B	H	H	H	H	H	H	H	B	H	A	H	H	H	B	B	B	A	A	A	B	H	H	A	H	A	B	H	H	A	H	B	A	A	H	B	B	B	A	A	H	B
*SSR-7252	B	B	H	H	H	A	B	B	H	H	H	H	H	H	H	B	H	A	H	A	H	B	B	B	A	H	H	B	H	H	A	H	A	B	B	H	A	H	B	A	A	H	B	B	B	A	A	H	H
*SSR-7176	B	B	H	H	H	A	B	B	H	-	H	H	H	H	H	B	H	A	H	A	H	B	B	B	A	H	H	B	H	H	A	H	A	B	B	H	A	H	B	A	A	H	B	B	B	A	A	H	B
*Xbarc260	B	B	H	H	H	A	B	B	H	H	A	H	H	H	H	B	H	A	H	A	H	B	B	B	A	H	H	B	H	H	A	A	A	B	H	H	A	H	B	A	A	H	B	H	B	A	A	H	B
*Xwmc488	B	B	H	H	H	A	B	H	A	H	A	H	H	H	H	B	H	A	H	A	H	B	H	B	A	H	H	B	H	H	A	H	A	B	H	B	A	H	B	A	A	H	A	H	B	A	H	B	H
Genotypic data of the F2 population in Shanxi in 2016
Individual	1	2	3	4	5	6	7	8	9	10	11	12	13	14	15	16	17	18	19	20	21	22	23	24	25	26	27	28	29	30	31	32	33	34	35	36	37	38	39	40	41	42	43	44	45	46	47	48	49
Marker
*Xgwm455	H	H	B	B	B	H	A	A	H	A	H	H	H	H	A	H	H	A	B	A	A	B	H	H	H	A	B	B	A	H	H	A	H	A	B	A	H	H	H	A	H	H	B	H	B	B	B	H	H
*Xgwm261	H	H	B	B	B	H	A	A	H	H	H	H	H	H	A	H	H	A	B	A	A	-	A	H	H	A	B	B	A	H	H	A	H	B	-	A	H	H	H	H	H	H	B	H	B	B	B	H	H
*Xcfd53	H	H	B	B	B	H	A	A	H	H	H	H	H	H	A	H	H	A	B	A	A	B	A	H	B	A	B	B	A	H	H	A	H	A	B	A	H	H	H	H	H	H	B	H	B	B	B	H	H
*SSR-2225	H	B	B	B	B	A	B	A	H	H	A	H	B	H	A	B	A	A	A	H	B	H	B	A	H	H	B	B	H	B	H	A	H	A	B	A	H	B	H	A	A	H	B	A	B	B	H	H	H
*SSR-2336	H	B	H	H	B	A	B	A	H	H	A	H	B	H	A	B	A	A	A	H	B	H	B	A	H	B	H	B	H	H	H	A	H	A	B	A	H	B	H	A	A	H	H	A	B	B	H	H	H
*SSR-2129	H	B	H	H	B	A	B	A	H	H	A	H	B	H	A	B	A	A	A	H	B	H	B	A	H	B	H	H	B	H	H	A	H	A	B	A	H	B	H	A	A	H	H	A	B	B	H	H	H
*Xbarc11	H	B	H	H	B	A	B	A	A	H	A	H	H	H	A	B	A	A	A	H	B	H	B	A	H	B	H	H	B	H	B	A	A	A	B	A	H	B	H	A	A	H	H	A	B	B	H	H	H
*Xwmc702	H	H	H	H	B	H	H	H	A	H	H	H	B	H	H	H	A	H	H	H	A	A	A	H	B	H	B	B	H	B	H	H	H	H	H	H	H	H	H	B	H	H	A	B	B	H	B	B	B
*SSR-7074	H	A	H	H	B	H	H	H	A	H	H	H	B	H	H	H	A	H	H	H	A	A	A	H	B	A	B	B	H	B	A	H	H	H	H	H	H	H	H	B	H	H	A	H	B	H	B	B	B
*SSR-7252	B	H	A	H	H	B	H	H	B	H	A	A	H	A	H	B	H	H	B	-	-	-	-	H	H	H	A	H	H	B	B	A	-	-	-	B	B	H	H	H	H	H	H	A	H	-	-	B	A
*SSR-7176	A	A	H	H	B	H	B	H	H	H	H	H	B	H	H	H	A	H	H	H	H	A	A	H	B	H	B	B	A	B	B	H	H	H	H	H	H	H	H	B	H	H	H	H	B	A	B	B	B
*Xbarc260	A	A	H	A	B	H	B	H	H	H	A	H	H	H	H	H	A	H	H	A	B	A	H	H	B	H	B	B	A	H	B	H	H	A	H	H	B	H	H	B	H	H	A	H	B	A	B	B	H
*Xwmc488	A	A	A	A	B	B	B	B	H	B	A	H	H	H	H	A	H	H	A	A	H	A	H	H	B	H	B	B	A	H	B	H	-	H	B	H	B	H	H	B	H	A	A	A	B	A	-	H	H
"A" denotes the genotype of the allele from TAA10 and "B" denotes the genotype of the allele from XX329.
"H" denotes the genotype of the heterozygous allele
"-" denotes missing data
[truncated: 328 more columns]

## Sheet: Appendix B
Appendix B Phenotypic data of the F2 and F2:3 populations.
Penotypic data of the F2:3 population in Beijing in 2015							Penotypic data of the F2 population in Beijing in 2015							Penotypic data of the F2 population in Beijing in 2016							Penotypic data of the F2 population in Hebei in 2015							Penotypic data of the F2 population in Hebei in 2016							Penotypic data of the F2 population in Shanxi in 2015							Penotypic data of the F2 population in Shanxi in 2016
Line	TGW(g)	GL(mm)	GW(mm)	GA(mm2)	GP(mm)		Individual	TGW(g)	GL(mm)	GW(mm)	GA(mm2)	GP(mm)		Individual	TGW(g)	GL(mm)	GW(mm)	GA(mm2)	GP(mm)		Individual	TGW(g)	GL(mm)	GW(mm)	GA(mm2)	GP(mm)		Individual	TGW(g)	GL(mm)	GW(mm)	GA(mm2)	GP(mm)		Individual	TGW(g)	GL(mm)	GW(mm)	GA(mm2)	GP(mm)		Individual	TGW(g)	GL(mm)	GW(mm)	GA(mm2)	GP(mm)
1	25.59	6.18	2.82	14.05	15.41		1	25.4	5.91	2.78	13.32	14.82		1	27.45	5.59	2.79	12.61	14.28		1	19.93	5.7	2.73	12.65	14.53		1	34.78	5.64	3.16	14.24	14.8		1	29.96	5.96	3.19	15.3	15.46		1	36.06	6.03	3.12	14.88	15.66
2	33.47	6.21	3.1	15.33	15.71		2	.	.	.	.	.		2	28.65	5.83	2.86	13.29	14.92		2	17.84	5.79	2.87	13.28	14.97		2	29.03	5.52	2.95	12.96	14.3		2	29.4	5.92	3.1	14.7	15.2		2	34.78	6.13	3.19	15.59	15.85
3	28.42	5.99	2.89	13.93	15.04		3	23.68	6.32	2.81	14.24	15.67		3	32.8	5.69	2.94	13.52	14.72		3	22.15	6.08	2.97	14.54	15.62		3	33.38	5.92	3.01	14.21	15.19		3	31.01	6.09	3.04	15.06	15.56		3	31.52	6.13	3.04	14.8	15.59
4	31.52	6.26	3.05	15.27	15.81		4	28.89	6.16	2.84	13.96	15.26		4	24.84	5.39	2.62	11.29	13.6		4	27.62	5.79	3.05	14.46	15.13		4	31.3	5.8	2.91	13.43	14.76		4	28.98	6.05	3.07	15.05	15.51		4	44.63	6.57	3.59	18.68	17.3
5	30.79	5.97	3.08	14.68	15.24		5	27.95	6.45	2.87	14.77	16.04		5	30.38	5.68	2.9	13.11	14.64		5	28.19	6.03	3.07	14.91	15.5		5	36.63	5.96	3.16	15.02	15.51		5	19.28	4.99	2.93	11.84	13.32		5	37.02	6.35	3.16	16.06	16.28
6	31.57	6.44	2.96	15.13	15.96		6	25.28	6.07	2.73	13.35	15.05		6	15.94	4.64	2.38	8.84	11.85		6	24.54	5.89	2.95	13.9	15.02		6	34.72	5.84	3.11	14.55	15.23		6	29.39	5.74	3.12	14.41	14.92		6	30.69	5.9	3.03	14.31	15.07
7	28.69	5.95	2.96	14.1	15.05		7	30.89	6.35	2.97	15.1	15.86		7	26.07	5.52	2.66	11.71	13.9		7	28.48	5.69	3.07	14.28	14.9		7	36.71	6.02	3.2	15.23	15.61		7	25.32	5.78	3.15	14.87	15.15		7	28.42	5.46	2.9	12.77	14.19
8	19.75	5.63	3.08	13.13	15.14		8	33.17	6.38	3.05	15.63	16.02		8	28.89	5.26	2.91	12.24	13.77		8	22.96	5.54	2.95	13.27	14.45		8	20.29	5.7	2.36	10.77	13.98		8	16.85	5.49	2.82	12.56	14.25		8	27.58	5.57	2.94	13.16	14.46
9	27.35	5.74	2.91	13.45	14.62		9	.	.	.	.	.		9	33.14	6.1	2.94	14.46	15.49		9	16.9	5.91	2.78	13.37	15.04		9	39.24	6.01	3.26	15.39	15.84		9	24.64	5.32	2.88	12.45	13.8		9	33.44	6.06	3.24	15.48	15.82
10	26.52	6.15	2.91	14.35	15.43		10	.	.	.	.	.		10	29.23	5.47	2.8	12.17	13.99		10	28.99	6.05	3.21	15.55	15.71		10	.	.	.	.	.		10	28.29	5.75	2.94	13.82	14.73		10	24.97	5.65	2.93	13.25	14.58
11	27.26	5.87	2.96	14	14.97		11	19.64	5.88	2.98	13.99	15.14		11	35.9	6.06	3.1	14.95	15.57		11	19.87	5.33	3.22	13.7	14.48		11	30.23	6.2	2.76	13.63	15.35		11	29.49	5.69	3.06	14	14.71		11	30.34	5.74	3.02	13.66	14.89
12	32.92	6.02	3.15	15.33	15.49		12	30.31	6.14	2.95	14.71	15.49		12	26.89	5.93	2.75	12.92	14.79		12	16.27	5.59	2.67	12	14.29		12	32.84	5.85	2.97	13.91	14.98		12	29.72	5.88	3.01	14.44	15.16		12	33.07	5.86	3.1	14.44	15.16
13	32.43	6.15	3.06	15.24	15.63		13	31.08	6.41	2.92	15.05	15.91		13	30.8	5.71	3.08	14.02	14.86		13	20.3	5.65	3.01	13.65	14.76		13	35.38	6.16	2.95	14.53	15.5		13	26.51	5.74	2.88	13.28	14.52		13	30.96	5.94	3.07	14.48	15.32
14	28.52	5.66	2.97	13.55	14.54		14	23.18	6.34	2.78	14.07	15.67		14	25.5	5.39	2.71	11.74	13.8		14	16.93	5.86	2.84	13.26	14.99		14	37.88	6.32	3.03	15.28	15.98		14	20	5.52	2.71	11.89	13.92		14	36.29	6.22	3.1	15.34	15.83
15	31.92	6.12	3	14.81	15.43		15	31.36	6.46	3.06	15.8	16.18		15	34.07	6.01	3.09	14.72	15.47		15	18.1	5.58	2.52	11.6	14.09		15	.	.	.	.	.		15	21.5	5.66	2.57	11.66	13.93		15	27.46	5.69	3.03	13.5	14.86
16	27.63	5.59	3.02	13.65	14.52		16	34.49	6.21	3.15	15.58	15.8		16	25.18	5.83	2.89	13.54	14.94		16	27.4	6.27	3.07	15.42	15.98		16	31.42	5.7	2.92	13.3	14.61		16	26.31	5.51	3	13.51	14.45		16	32.67	6.14	3.23	15.84	15.9
17	34.07	6.55	3.07	16.03	16.34		17	25.13	6.23	2.79	13.74	15.36		17	16.49	5.37	2.58	11.32	13.76		17	23.15	5.43	3.1	13.45	14.36		17	.	.	.	.	.		17	29.89	6.34	3.01	15.49	16.02		17	24.18	5.54	2.95	12.91	14.35
18	.	.	.	.	.		18	15.16	5.99	2.47	11.95	14.78		18	23.62	5.66	2.81	12.8	14.47		18	20	5.96	3.01	14.26	15.44		18	21.84	5.52	2.57	11.34	13.84		18	24.86	5.44	2.82	12.62	14.04		18	28.74	5.54	2.96	13	14.46
19	29.07	6.05	2.89	13.89	15.12		19	32.67	6.41	2.98	15.35	15.99		19	.	.	.	.	.		19	17.5	5.96	2.81	13.62	15.11		19	11.36	5.16	2.14	8.73	12.47		19	27.16	5.64	3.05	14.14	14.78		19	26.97	5.82	2.77	12.86	14.68
20	33.06	6.02	3.08	14.95	15.34		20	35	6.55	3.09	16.12	16.32		20	.	.	.	.	.		20	21.31	6.32	2.85	14.38	15.85		20	35.67	5.93	3.02	14.35	15.16		20	30	5.6	3.06	14.03	14.65		20	35	5.75	3.22	14.91	15.19
21	32.18	6.12	3.04	14.84	15.45		21	34.8	6.36	3.05	15.42	15.87		21	26.68	5.67	2.79	12.58	14.43		21	25.95	5.78	3.16	14.79	15.24		21	36.69	5.86	3.06	14.57	15.15		21	26.97	5.59	2.99	13.49	14.51		21	18.48	5.79	2.98	13.87	14.86
22	31.9	6.17	3.09	15.24	15.66		22	35.79	6.55	3.13	16.35	16.43		22	27.32	5.35	2.87	12.35	13.93		22	.	.	.	.	.		22	34.44	5.92	3.07	14.4	15.31		22	29.93	5.98	2.94	14.16	15.08		22	36.51	6.05	3.22	15.41	15.63
23	34.26	6.07	3.14	15.36	15.56		23	36.19	6.45	3.17	16.46	16.31		23	30.29	5.93	2.99	14.06	15.07		23	27.2	6.08	3.19	15.72	15.85		23	31.66	5.73	3.01	13.84	14.79		23	27.45	6.2	2.96	14.77	15.62		23	25.39	5.37	2.89	12.68	14.06
24	.	.	.	.	.		24	.	.	.	.	.		24	18.75	6.31	2.64	13.53	15.52		24	28.1	6.1	3.17	15.53	15.84		24	33.26	5.52	3.05	13.47	14.48		24	24.59	5.87	2.82	13.33	14.75		24	30.69	5.99	2.96	14.16	15.27
25	31.01	6.16	3.07	15.04	15.59		25	32.56	6.41	3.01	15.52	16.05		25	28.93	6.14	3.06	14.96	15.67		25	25	5.58	2.92	13.38	14.51		25	36.89	5.69	3.12	14.3	14.91		25	28	5.64	2.95	13.73	14.59		25	31.68	6.24	3.04	15.12	15.9
26	29.88	5.94	3.01	14.28	15.11		26	25	5.91	2.78	13.17	14.72		26	27.94	5.57	2.88	12.87	14.36		26	23.42	5.92	3.05	14.65	15.41		26	34.44	5.64	3.14	14.01	14.88		26	23.23	5.67	2.86	13.15	14.48		26	37.16	5.91	3.28	15.41	15.56
27	26.11	5.8	2.97	13.63	14.79		27	32.4	5.77	3.13	14.47	14.94		27	30.1	5.9	2.98	14.04	15.16		27	.	.	.	.	.		27	.	.	.	.	.		27	24.82	5.87	2.84	13.44	14.81		27	33.23	6.16	3.01	14.68	15.65
28	.	.	.	.	.		28	30.31	6.46	2.98	15.34	16.09		28	22.04	5.38	2.71	11.72	13.83		28	25.39	5.75	2.96	13.72	14.8		28	30.83	5.9	2.95	13.96	15.1		28	20	5.57	2.61	11.74	13.99		28	36.57	6.21	3.14	15.5	15.83
29	29.53	6.26	2.86	14.32	15.51		29	27.56	5.84	2.97	13.74	14.86		29	33.81	6.91	3.16	17.37	17.38		29	27.32	5.92	3.01	14.59	15.24		29	31.78	5.84	3.01	13.88	15.03		29	25.13	5.37	2.97	12.88	14.05		29	30.86	5.52	3.07	13.6	14.45
30	23.72	5.8	2.76	12.67	14.49		30	30.98	6.01	3.03	14.57	15.27		30	27.35	6.2	2.98	14.66	15.64		30	24.16	5.86	2.9	13.65	14.91		30	24.61	5.39	2.69	11.54	13.73		30	30.3	5.89	3.05	14.54	15.23		30	26.38	5.81	2.91	13.59	14.99
31	31.37	6.16	3.01	14.74	15.49		31	26.85	5.75	2.9	13.28	14.56		31	22.13	5.38	2.55	10.99	13.57		31	21.61	5.91	2.85	13.51	15.03		31	17.84	5.52	2.54	11.18	13.82		31	26.85	5.82	2.81	13.13	14.57		31	27.66	6.22	2.83	13.98	15.38
32	29.16	5.78	2.95	13.77	14.74		32	36.83	6.4	3.13	15.99	16.09		32	18.57	5.26	2.47	10.49	13.14		32	25.48	5.63	2.93	13.42	14.57		32	37.06	5.77	3.14	14.52	15.1		32	15.65	5.05	2.65	10.74	13.05		32	30.91	5.54	3.03	13.42	14.41
33	28.68	5.89	2.99	14.09	14.98		33	31.94	6.21	2.93	14.65	15.53		33	28.67	6.28	2.95	14.68	15.8		33	15.71	5.81	2.71	12.78	14.89		33	36.61	6.03	3.08	14.8	15.48		33	26.56	5.88	2.93	13.62	14.85		33	32.62	6.02	3.12	14.79	15.44
34	29.68	6.04	2.95	14.35	15.25		34	32.97	6.28	3.06	15.45	15.86		34	29	5.9	2.9	13.65	15.02		34	24.61	6.1	3.02	14.86	15.64		34	31.31	5.65	2.91	13.09	14.47		34	27.81	6.02	2.93	14.31	15.21		34	27.98	5.59	2.95	13.27	14.51
35	28.33	5.67	2.89	13.15	14.42		35	35.91	6.46	3.1	16.18	16.27		35	.	.	.	.	.		35	28.4	5.99	3.15	15.17	15.52		35	29.23	5.98	2.88	13.65	15.14		35	27.37	5.75	2.92	13.56	14.63		35	34.17	6.08	3.01	14.45	15.33
36	24.85	6.23	2.76	13.83	15.39		36	34.79	6.32	3.19	15.97	16.03		36	21.77	5.77	2.62	12.18	14.45		36	.	.	.	.	.		36	27.46	5.64	2.79	12.6	14.36		36	29.68	5.99	2.92	13.95	15.05		36	.	.	.	.	.
37	.	.	.	.	.		37	25.23	5.94	2.72	12.94	14.74		37	19.62	5.7	2.67	12.27	14.44		37	20.35	6	2.79	13.65	15.28		37	35.47	5.66	3.03	13.79	14.67		37	28.3	5.72	3.06	14.33	14.93		37	30.14	6.08	3.06	14.93	15.65
38	33.78	6.44	3.09	16.04	16.24		38	35.71	6.39	3.12	15.82	16.05		38	21.79	6.01	2.64	12.46	14.93		38	30.3	5.99	3.24	15.72	15.68		38	37.61	5.76	3.18	14.88	15.21		38	27.38	5.71	3.01	14.04	14.88		38	35.76	6.12	3.26	15.76	15.97
39	25.88	5.8	2.86	13.28	14.69		39	36.41	6.15	3.29	16.12	15.91		39	25.69	5.83	2.73	12.65	14.64		39	.	.	.	.	.		39	31.39	5.79	2.84	13.3	14.66		39	18.75	5.34	2.53	10.98	13.44		39	32.42	5.83	3.19	14.92	15.21
40	25.74	5.86	2.87	13.44	14.83		40	34.21	6.03	3.11	15.11	15.51		40	20.34	5.73	2.7	12.45	14.48		40	21.37	5.94	2.9	13.86	15.24		40	19.65	5.66	2.56	11.72	14.13		40	31.29	5.81	3.15	15	15.21		40	.	.	.	.	.
41	31.88	6.16	3.02	15	15.57		41	23.57	6.13	2.69	13.2	15.09		41	17.14	5.31	2.53	10.76	13.44		41	17.08	5.68	2.68	12.4	14.53		41	25.12	5.58	2.69	11.97	14.03		41	29.49	5.79	3	14.08	14.83		41	28.89	5.88	2.95	13.82	14.96
42	32.62	6.27	3.07	15.27	15.76		42	35.64	6.34	3.1	15.73	15.97		42	28.89	6.18	2.91	14.36	15.54		42	.	.	.	.	.		42	20.4	5.58	2.54	11.41	13.99		42	25.78	5.89	2.85	13.51	14.87		42	28.76	5.35	2.92	12.54	14.06
43	29.61	6.23	2.91	14.53	15.52		43	29.71	6.28	2.98	14.78	15.65		43	32.3	6.4	2.99	15.33	16.07		43	25.39	5.52	3	13.65	14.53		43	26.67	5.47	2.74	11.95	13.93		43	27.02	5.73	2.89	13.4	14.54		43	36.13	6.01	3.29	15.63	15.52
44	30.28	5.89	3.07	14.48	15.1		44	34.52	5.93	3.18	15.2	15.33		44	31.1	5.6	2.93	13.1	14.49		44	16.96	6.04	2.69	13.14	15.14		44	18.44	5.65	2.55	11.64	14.1		44	24.82	6.1	2.72	13.4	15.06		44	26.11	5.91	2.91	13.74	15
45	.	.	.	.	.		45	34.41	6.54	3.09	16.07	16.3		45	28.85	6.09	2.87	13.96	15.36		45	25.02	5.69	2.95	13.64	14.7		45	25.12	5.73	2.84	13.01	14.64		45	33.94	5.84	3.23	15.23	15.22		45	31.83	5.83	3	13.91	15
46	28.75	5.87	3	14.19	15.02		46	24.56	5.68	2.81	12.85	14.31		46	32.11	6.31	3.09	15.54	16.05		46	25	5.75	3.23	14.71	15.08		46	33.45	5.78	3.11	14.2	15.15		46	32.41	6.11	3.17	15.71	15.72		46	32.19	5.94	3.06	14.68	15.28
47	24.33	5.76	2.8	12.97	14.53		47	26.43	6.15	2.89	14.09	15.36		47	.	.	.	.	.		47	26.11	6.29	3	15.17	15.93		47	33.7	5.73	3.07	13.75	14.92		47	29.42	5.96	3.1	14.95	15.35		47	35.75	6.25	3.14	15.38	15.9
48	27.04	5.76	3.02	13.98	14.83		48	29.58	6.2	2.92	14.59	15.53		48	45	5.9	2.98	14.04	15.16		48	29.62	6.12	3.16	15.56	15.8		48	34.99	5.74	3.1	14.2	14.94		48	33.4	6.01	3.24	15.8	15.67		48	37.62	6.01	3.24	15.44	15.6
49	31.51	5.87	3.13	14.94	15.26		49	32.84	5.98	3.12	15.05	15.39		49	31.83	5.97	3.1	14.75	15.43		49	20.15	6.15	2.74	13.43	15.36		49	26.67	5.73	2.66	12.3	14.28		49	18.91	5.41	2.55	11.32	13.64		49	33.13	6.34	3.14	15.84	16.14
50	25.92	6.02	2.78	13.53	15.02		50	27.52	5.95	2.88	13.9	15		50	35.22	6.16	3.19	15.64	15.88		50	30.54	5.9	3.11	14.93	15.3		50	33.55	5.45	3.04	13.22	14.19		50	36.47	6.43	3.33	17.42	16.61		50	36.93	6.16	3.28	16	16.01
51	26.34	5.64	2.86	13.18	14.47		51	28.71	6.31	2.92	14.79	15.75		51	36.01	5.65	3.09	13.92	14.73		51	25.62	6.26	3.11	15.43	15.94		51	31.32	5.58	2.96	13.2	14.4		51	30.44	6.21	3.13	15.91	15.89		51	33.08	5.88	3.04	14.2	15.17
52	31.1	6.2	3	15	15.63		52	21.77	6.08	2.7	13.21	15.02		52	31.98	5.37	3	13.01	14.16		52	26.82	5.81	3.24	15.31	15.36		52	14	4.47	2.24	8.57	11.5		52	18.8	5.78	2.71	12.33	14.47		52	36.86	6.12	3.1	15.08	15.56
53	30.08	5.84	3.05	14.43	15.03		53	25.34	5.89	2.69	12.8	14.6		53	.	.	.	.	.		53	29.32	6.02	3.24	15.9	15.78		53	37.73	5.98	3.15	15.01	15.44		53	19.54	5.75	2.65	12.24	14.44		53	34.08	6.18	3.12	15.26	15.82
54	.	.	.	.	.		54	35.54	6.51	3.17	16.46	16.37		54	29.45	5.56	2.8	12.49	14.15		54	25.6	5.86	2.99	14.31	15.14		54	28.57	5.74	2.74	12.66	14.39		54	28.25	6.1	3.01	14.76	15.43		54	29.31	5.56	2.94	13.04	14.45
55	.	.	.	.	.		55	28.32	5.75	2.96	13.65	14.6		55	35.25	6.41	3.27	16.6	16.56		55	16.9	5.71	2.81	12.91	14.73		55	32.5	5.79	2.9	13.45	14.69		55	28.45	5.83	2.9	13.82	14.84		55	34.49	5.97	3.26	15.64	15.7
56	.	.	.	.	.		56	36.34	6.31	3.15	15.94	15.92		56	30.62	6.27	3.07	15.36	15.99		56	24.04	6.36	2.99	15.48	16.25		56	33.39	5.74	2.99	13.76	14.74		56	22.09	5.61	2.76	12.5	14.2		56	31.8	5.62	2.98	13.32	14.48
57	35.01	6.57	3.12	16.22	16.41		57	25.94	5.95	2.83	13.54	14.93		57	28.43	6.05	2.84	13.57	15.25		57	19.5	5.25	3.13	13.27	14.24		57	30.11	5.32	2.92	12.46	13.94		57	37.76	6.32	3.19	16.29	16.09		57	32.85	5.72	3.07	14.03	14.9
58	.	.	.	.	.		58	22.41	5.95	2.66	12.81	14.72		58	26.91	6.35	2.76	13.7	15.58		58	19.9	5.54	2.86	12.75	14.35		58	27.03	5.66	2.76	12.45	14.33		58	30.31	5.71	3.01	14.02	14.77		58	27.78	5.72	2.91	13.33	14.59
59	34.16	6.25	3.14	15.75	15.87		59	28.7	5.74	2.95	13.57	14.62		59	24.42	6.22	2.72	13.52	15.34		59	19.19	5.89	2.7	12.9	14.91		59	10	5.36	2.15	9.42	13.05		59	23.86	5.55	2.84	12.82	14.25		59	28	5.45	2.98	13.05	14.2
60	30.63	6.07	2.97	14.4	15.27		60	28.7	6.01	2.87	13.93	15.12		60	.	.	.	.	.		60	27.73	6.29	2.96	15.11	15.93		60	34.9	6.12	2.97	14.71	15.5		60	31.11	6.15	3.02	14.97	15.55		60	.	.	.	.	.
61	29.29	5.99	2.93	14.1	15.1		61	25.34	5.87	2.74	13.04	14.65		61	33.15	5.88	3.04	14.23	15.34		61	32.72	6.2	3.28	16.46	16.08		61	33.04	5.84	3.03	14.08	15.06		61	34.95	6.28	3.22	16.2	16.02		61	31.18	5.62	2.98	13.3	14.6
62	33.02	6.2	3.11	15.38	15.74		62	23.25	5.59	2.7	12.13	13.95		62	27.38	5.99	2.81	13.37	15.08		62	27.72	5.78	3.03	14.05	14.94		62	22.08	5.4	2.49	10.88	13.48		62	29.39	5.72	2.98	13.66	14.62		62	34.89	6.22	3.17	15.83	15.95
63	29.66	6.24	2.9	14.51	15.55		63	28.59	5.93	2.91	13.92	14.94		63	33.46	6.44	3.17	16.15	16.48		63	28.73	6.11	3.18	15.54	15.74		63	27.06	5.38	2.83	12.03	13.88		63	26.21	5.68	3.06	13.94	14.75		63	37.03	6.03	3.25	15.58	15.59
64	32.02	5.95	3.12	14.8	15.26		64	35.18	6.13	3.13	15.57	15.71		64	35.6	6.14	3.12	15.41	15.78		64	29.06	6.15	3.11	15.45	15.77		64	35.14	5.73	3.11	14.33	15.08		64	24.85	5.77	2.85	13.36	14.71		64	36.21	6.55	3.13	16.25	16.38
65	27.81	5.78	2.97	13.64	14.71		65	27	5.99	2.82	13.58	14.96		65	32.04	6.01	3.07	14.93	15.4		65	29.86	6.29	3.12	15.65	15.95		65	10.67	4.64	2.04	7.64	11.31		65	29.52	5.99	2.98	14.58	15.3		65	.	.	.	.	.
66	32.27	6.33	3.02	15.12	15.79		66	28.99	5.89	2.93	14.05	14.97		66	27.05	5.95	2.95	13.88	15.14		66	20.14	5.5	2.8	12.25	14.06		66	28.36	5.74	2.81	13.14	14.62		66	34.44	6.24	3.26	16.4	16.11		66	35.9	6.22	3.21	15.94	16.02
67	34.4	6.39	3.06	15.56	16		67	23.56	5.95	2.71	12.93	14.78		67	29.53	5.72	2.84	12.95	14.6		67	25.45	5.77	3.02	14.07	14.94		67	33.47	5.59	3.07	13.63	14.66		67	29.92	5.69	3.19	14.85	15.07		67	29.76	6.41	2.89	14.55	15.82
68	30.91	5.92	3	14.29	15.08		68	31.24	6.05	2.99	14.59	15.27		68	.	.	.	.	.		68	30.71	5.9	3.16	14.97	15.29		68	23.33	5.79	2.7	12.43	14.49		68	25.87	5.89	2.94	14.17	15.09		68	33.76	5.74	3.02	13.62	14.74
69	30.82	5.98	2.95	14.19	15.14		69	35.75	6.43	3.06	15.85	16.12		69	26.33	5.45	2.75	11.9	13.94		69	28.67	5.85	3.06	14.53	15.16		69	30.95	5.88	2.8	13.09	14.69		69	30.8	6.05	3.07	15.06	15.51		69	40.86	6.43	3.28	16.56	16.46
70	26.49	5.9	2.86	13.49	14.83		70	31.47	6.02	2.98	14.64	15.32		70	20.47	5.15	2.63	10.95	13.18		70	30.39	5.73	3.1	14.58	15.03		70	39.1	6.18	3.09	15.21	15.73		70	25.65	5.84	2.9	13.66	14.87		70	26.9	6.04	2.84	13.67	15.1
71	26.75	5.89	2.87	13.57	14.86		71	20.7	6.02	2.58	12.42	14.78		71	22.53	5.22	2.74	11.65	13.53		71	24.46	5.71	2.95	13.64	14.76		71	36.11	5.73	3.06	14.03	14.85		71	28.35	5.96	3	14.32	15.14		71	38.72	5.83	3.26	15.08	15.28
72	31.07	6.22	2.98	14.83	15.6		72	12.5	5.39	2.34	10.03	13.31		72	20.86	5.99	2.64	12.5	14.71		72	25.78	6.27	3.03	15.42	15.98		72	33.08	5.86	2.94	13.7	14.88		72	31.26	5.95	3.15	15.11	15.41		72	30.94	5.86	3.12	14.72	15.16
73	30.66	6.1	3.01	14.68	15.37		73	29.59	5.85	2.94	13.91	14.88		73	33.37	6.13	3.06	15.12	15.6		73	11.09	5.46	2.45	10.57	13.66		73	31.49	5.82	2.96	13.71	14.86		73	31.15	6.07	3.11	15.21	15.55		73	30.72	6.04	2.9	13.96	15.22
74	32.47	6.13	3.06	14.94	15.46		74	21.88	5.85	2.67	12.56	14.52		74	25.04	5.4	2.76	11.79	13.69		74	17.09	5.77	2.74	12.8	14.71		74	33.67	5.93	2.98	14.15	15.16		74	24.82	5.71	2.84	13.08	14.47		74	32.39	6.16	3.07	14.93	15.71
75	27.91	5.67	3.05	13.92	14.72		75	27.63	6.21	2.81	14.15	15.44		75	28.73	5.88	2.89	13.71	15.03		75	25.41	5.92	3.02	14.45	15.27		75	.	.	.	.	.		75	30.25	5.79	3	13.92	14.78		75	32.69	5.66	3.22	14.59	14.99
76	.	.	.	.	.		76	29.8	6.13	2.91	14.39	15.39		76	29.76	6.2	2.92	14.22	15.61		76	30.16	5.91	3.11	14.89	15.31		76	30.82	5.71	2.94	13.33	14.67		76	31.75	6	3.12	15.36	15.51		76	39.13	6.27	3.33	16.72	16.33
77	28.35	6.08	2.92	14.18	15.25		77	28.71	5.58	3.07	13.75	14.51		77	.	.	.	.	.		77	27.6	5.85	2.92	13.83	14.89		77	32.37	5.59	3.03	13.57	14.56		77	30.09	6.17	3.08	15.39	15.72		77	27.27	5.73	2.88	13.25	14.59
78	31.31	6.02	3.05	14.72	15.3		78	29.37	5.96	2.91	13.89	15.01		78	12	5.25	2.52	10.89	13.36		78	19.49	5.77	2.65	12.4	14.44		78	36.32	6.02	3.09	14.93	15.46		78	23.66	5.53	2.7	11.98	13.87		78	20.63	5.13	2.67	10.94	13.25
79	30.83	6.19	2.97	14.67	15.53		79	23.7	5.99	2.79	13.48	15.04		79	26.01	5.83	2.75	12.88	14.64		79	24.85	6.08	2.89	14.11	15.3		79	13.33	5.83	2.41	11.35	14.39		79	32.15	5.88	3.23	15.54	15.47		79	28.83	5.67	2.92	13.19	14.56
80	29	5.96	2.99	14.13	15.09		80	29.58	6.17	2.97	14.81	15.56		80	21	6.05	2.63	12.64	14.86		80	32.34	6.37	3.12	16.12	16.21		80	29.46	5.7	2.76	12.81	14.43		80	28.29	5.7	3.21	14.82	15.02		80	32.48	6.06	3.03	14.57	15.41
81	25.72	5.96	2.85	13.51	14.94		81	22.55	5.81	2.79	12.9	14.66		81	25.69	6.04	2.71	13.27	15.01		81	29.53	5.94	3.05	14.82	15.32		81	34.8	6.13	2.89	14.27	15.39		81	27.78	6.13	3	14.92	15.56		81	26.89	5.86	2.95	13.65	14.81
82	26.93	6.07	2.89	13.99	15.22		82	30.97	5.93	3.07	14.72	15.22		82	.	.	.	.	.		82	24.93	5.89	2.79	13.53	14.93		82	32.82	5.85	2.86	13.5	14.84		82	34.08	6.05	3.27	15.97	15.7		82	32.25	6.11	3.09	14.83	15.65
83	27.6	6.08	2.87	13.84	15.18		83	26.73	5.75	3.08	14.26	14.93		83	31.75	6.31	2.98	15.01	15.87		83	25.89	5.63	2.98	13.57	14.58		83	27.71	5.61	2.75	12.34	14.12		83	36.9	6.1	3.24	16.08	15.79		83	20	5.22	2.65	11.25	13.4
84	25.57	5.9	2.99	13.95	14.99		84	17.24	5.57	2.47	11.05	13.67		84	28.38	5.8	3.03	13.98	14.98		84	23.55	5.94	3.09	14.61	15.31		84	30.62	6.1	2.91	14.11	15.32		84	34.07	6.22	3.16	15.98	15.93		84	31.61	5.87	3	13.84	14.99
85	30.74	6.12	3.02	14.82	15.49		85	21.45	5.84	2.64	12.34	14.51		85	27.5	6.05	2.95	14.17	15.4		85	26.43	5.27	3.11	13.24	14.14		85	30.73	5.77	2.92	13.45	14.88		85	31.15	5.95	3.09	14.82	15.27		85	30.83	5.9	3.1	14.54	15.15
86	26.44	5.83	2.85	13.26	14.65		86	23.56	5.96	2.74	13.16	14.82		86	27.96	5.97	2.85	13.56	15		86	28.74	6.1	3.14	15.49	15.75		86	32.78	5.99	2.97	14.04	15.29		86	27.33	5.6	2.71	12.31	14.07		86	26.77	5.5	2.95	12.85	14.14
87	25.28	5.94	2.9	13.8	15.01		87	20	5.82	2.52	11.69	14.22		87	27.61	5.93	2.88	13.54	14.94		87	12.38	5.52	2.5	11.05	13.98		87	35.46	5.86	3.14	14.54	15.34		87	30.13	5.77	3.11	14.38	14.95		87	33.42	6.02	3.14	14.99	15.64
88	28.13	5.88	2.92	13.75	14.89		88	18.16	5.89	2.53	12.04	14.53		88	24.39	5.58	2.66	12.02	14.08		88	29.39	5.67	3.25	14.91	15.1		88	35.22	6.04	3.1	14.86	15.58		88	28.97	5.85	3.04	14.3	14.99		88	32.51	5.65	3.1	14.09	14.86
89	29.21	6.24	2.95	14.76	15.62		89	15.08	5.42	2.36	10.48	13.49		89	19.42	5.6	2.45	11.09	13.84		89	18.9	5.73	2.82	13.2	14.74		89	32.8	5.96	3	14.43	15.45		89	26.94	5.65	3.12	14.4	14.87		89	30.85	5.59	2.95	13.31	14.49
90	26.01	5.87	2.83	13.53	14.88		90	20.54	5.84	2.58	12.12	14.47		90	33.14	6.53	2.97	15.48	16.28		90	19.11	5.89	2.79	13.26	15.01		90	33.49	5.98	3.04	14.39	15.41		90	29.96	6.13	3.05	15.16	15.62		90	28.75	5.88	2.93	13.63	14.87
91	28.73	5.79	3.01	13.98	14.85		91	31.19	6.03	2.99	14.58	15.27		91	27.11	5.48	2.77	12.05	13.96		91	26.08	5.79	3.11	14.67	15.21		91	39.25	6.17	3.29	16.06	16.03		91	26.59	5.78	2.92	13.63	14.7		91	32.09	5.78	2.97	13.62	14.72
92	25.18	6	2.76	13.21	14.92		92	33.57	6.17	3.04	15.2	15.69		92	31.48	5.48	3.04	13.36	14.39		92	28.25	5.8	3.15	14.75	15.16		92	31.7	5.71	2.94	13.38	14.7		92	22.52	5.44	2.72	12.14	13.91		92	34.83	5.97	3.26	15.47	15.58
93	.	.	.	.	.		93	22.86	6	2.7	13.05	14.91		93	19.55	5.64	2.42	10.94	13.91		93	11.25	5.62	2.48	11.08	14.13		93	.	.	.	.	.		93	24.29	5.71	2.85	13.29	14.6		93	30.38	5.88	2.98	14.02	15.03
94	26.55	5.95	2.9	13.72	14.98		94	17.59	5.47	2.56	11.17	13.75		94	30	5.51	2.84	12.65	14.2		94	29.55	6.05	3.12	15.12	15.5		94	30.35	6.01	2.79	13.53	15.05		94	31.1	5.78	3.11	14.64	14.99		94	24.73	5.77	2.8	12.9	14.63
95	.	.	.	.	.		95	21.74	5.63	2.68	12.15	14.09		95	24.82	5.52	2.69	11.94	14.02		95	29.27	6.14	3.13	15.46	15.8		95	21.78	5.77	2.56	11.71	14.31		95	27.16	5.64	3.02	13.85	14.67		95	34.69	6.09	3.17	15.38	15.73
96	31.65	6.21	3.02	14.94	15.61		96	21.51	5.94	2.68	12.85	14.78		96	29	6.05	2.88	13.89	15.3		96	30.28	6.14	3.18	15.76	15.81		96	12.86	5.55	2.34	10.53	13.63		96	31.98	6.06	3.11	15.19	15.58		96	30	6.13	2.93	14.37	15.43
97	.	.	.	.	.		97	22.87	5.51	2.77	12.26	14.02		97	31.34	5.9	2.86	13.43	14.9		97	17.09	5.81	2.72	12.79	14.81		97	32.72	6.09	2.97	14.24	15.45		97	29.23	5.93	3	14.34	15.09		97	.	.	.	.	.
98	27.55	5.99	3.07	14.76	15.36		98	21.11	6.17	2.63	12.87	15.31		98	28.89	5.8	2.97	13.77	14.95		98	15	6.1	2.5	12.21	15.01		98	31.22	5.74	2.94	13.38	14.66		98	28.95	5.98	3.03	14.56	15.27		98	.	.	.	.	.
99	.	.	.	.	.		99	23.97	5.47	2.84	12.57	14.01		99	30.38	5.58	2.91	13.01	14.34		99	27.96	6.02	3.08	15.04	15.58		99	29.83	5.61	2.98	13.32	14.56		99	30.89	6.11	3.02	15.14	15.56		99	.	.	.	.	.
100	25	5.91	2.76	12.97	14.69		100	26.94	5.56	2.94	13.08	14.23		100	30.06	5.84	2.78	12.96	14.68		100	24.21	5.36	3.1	13.44	14.29		100	.	.	.	.	.		100	33.17	6.09	3.2	15.83	15.77		100	32.85	5.66	3.16	14.08	15.02
101	32.81	6.38	3.06	15.6	16.01		101	19.13	5.7	2.56	11.61	14.16		101	32.9	6.36	3.06	15.52	16.05		101	29.54	5.95	3.2	15.24	15.47		101	31.43	5.54	3	13.26	14.44		101	30.76	5.62	3.21	14.51	14.87		101	37.73	6.22	3.14	15.42	15.8
102	30.18	6	3.03	14.46	15.21		102	20	5.69	2.49	11.22	13.97		102	29.64	5.53	2.88	12.56	14.17		102	16.65	5.52	2.77	12.17	14.22		102	32.43	5.59	3.09	13.92	14.74		102	33.16	6.2	3.23	16.19	16.02		102	30.32	5.84	2.94	13.8	14.99
103	33.77	6.33	3.04	15.4	15.89		103	25.35	6.03	2.78	13.44	15.02		103	18.92	5.65	2.49	11.27	14.03		103	29.87	6.04	3.28	15.96	15.8		103	30	5.81	2.95	13.7	14.88		103	22.91	5.77	2.84	13.28	14.72		103	33.3	6.33	3.18	16.04	16.17
104	34.29	6.47	3.1	15.91	16.16		104	31.47	6.17	3.04	15.2	15.73		104	33.26	6.02	2.84	13.75	15.11		104	30.56	6.01	3.18	15.51	15.6		104	.	.	.	.	.		104	33.77	5.98	3.21	15.57	15.53		104	29.76	5.57	3	13.31	14.58
105	34.19	6.32	3.11	15.81	16.01		105	31.33	5.96	3.08	14.86	15.34		105	26.99	5.88	2.94	13.59	15.06		105	.	.	.	.	.		105	33.46	5.99	2.97	14.12	15.21		105	40.5	6.53	3.4	18.02	16.92		105	33.88	5.93	3.13	14.77	15.35
106	34.21	6.5	3.11	16.07	16.28		106	27.89	5.88	2.94	13.91	14.91		106	27.34	5.72	2.75	12.63	14.45		106	.	.	.	.	.		106	21.21	5.71	2.5	11.33	14.11		106	31.61	6.11	3.08	15.28	15.58		106	.	.	.	.	.
107	29.37	6.3	2.9	14.5	15.64		107	30.61	5.98	3.05	14.62	15.29		107	24	5.64	2.57	11.68	14.02		107	25.12	5.66	3.09	14.23	14.9		107	28.34	5.56	2.84	12.69	14.26		107	25.29	5.65	2.94	13.39	14.53		107	29.66	5.7	2.94	13.2	14.69
108	22.73	5.79	3.06	14.16	15.01		108	29.11	6.1	2.92	14.4	15.37		108	24.62	5.58	2.55	11.29	13.83		108	23.75	6.05	3.3	15.86	15.88		108	31.2	5.93	2.92	13.78	15.05		108	23.65	5.64	2.77	12.68	14.31		108	36.83	6.05	3.28	15.78	15.75
109	34.24	6.37	3.06	15.63	16		109	24.02	6.24	2.83	14.1	15.53		109	32.04	5.68	2.96	13.53	14.63		109	30.16	6.06	3.18	15.49	15.71		109	33.68	5.8	3	14	14.99		109	30.78	5.93	3.13	15.18	15.45		109	25	5.24	2.74	11.23	13.47
110	32.16	6.27	3	15.03	15.7		110	24.14	5.84	2.79	13.11	14.69		110	27.14	6.02	2.9	13.96	15.3		110	20	6.28	2.85	14.33	15.99		110	29.94	5.7	2.79	12.74	14.47		110	33.67	6.14	3.11	15.37	15.63		110	38.5	6.13	3.37	16.4	16.02
111	32.23	6.27	2.97	14.85	15.67		111	32.97	6.23	3.11	15.67	15.87		111	26.92	5.53	2.91	13.05	14.45		111	30.15	6.26	3.23	16.27	16.19		111	34.02	5.81	2.99	13.85	15		111	31.48	6.06	3.1	15.17	15.5		111	25.56	5.55	2.8	12.31	14.08
112	.	.	.	.	.		112	17.19	4.67	2.54	9.71	12.17		112	31.68	6.26	3.01	15.04	15.85		112	22.46	6.09	3.06	14.93	15.73		112	33.89	5.89	3.04	14.16	15.17		112	21	5.42	2.68	11.76	13.82		112	27.87	5.66	3.02	13.69	14.62
113	.	.	.	.	.		113	28.39	6.22	2.95	14.67	15.58		113	31.2	6.02	2.95	14.23	15.31		113	19.55	5.97	3.11	14.77	15.57		113	25.93	5.67	2.76	12.57	14.39		113	22.67	5.55	2.88	12.88	14.25		113	23.06	5.57	2.78	12.44	14.2
114	.	.	.	.	.		114	36	6.32	3.15	16.11	16.11		114	34.76	6.17	2.98	14.47	15.6		114	20.94	5.47	3.06	13.47	14.52		114	33.02	5.63	2.96	13.28	14.5		114	29.23	6.06	2.98	14.5	15.3		114	31.48	5.69	3.12	14.15	14.84
115	35.15	6.22	3.11	15.65	15.83		115	34.68	6.26	3.08	15.4	15.77		115	31	5.54	2.87	12.66	14.21		115	19.1	5.91	2.8	13.28	15.04		115	29.02	6.11	2.77	13.37	15.2		115	31.55	6.02	3.08	15.08	15.44		115	30.11	5.77	3.04	14.19	15.11
116	30.36	5.83	2.98	14.04	14.9		116	27.56	5.49	2.98	13.37	14.33		116	34.57	6.28	3.05	15.22	15.92		116	29.67	6.04	3.16	15.45	15.68		116	25.63	5.93	2.7	12.98	14.83		116	32.09	6.06	3.09	15.13	15.49		116	31.76	6.11	3.09	15.12	15.66
117	31.97	6.17	2.99	14.89	15.53		117	20.87	5.52	2.62	11.83	13.9		117	32.78	5.89	2.96	13.83	15.09		117	.	.	.	.	.		117	32.14	5.77	2.97	13.83	14.77		117	28.78	5.98	3	14.48	15.22		117	.	5.46	2.68	11.89	13.91
118	33.48	6.17	3.14	15.56	15.72		118	20.26	5.87	2.6	12.13	14.38		118	.	.	.	.	.		118	29.8	6.01	3.12	15.26	15.6		118	26.1	5.9	2.8	13.22	14.89		118	35.36	6.03	3.23	15.88	15.74		118	33.04	5.72	3.11	14.08	14.93
119	30.24	5.98	2.99	14.4	15.17		119	15.5	5.79	2.29	10.74	14.03		119	.	.	.	.	.		119	29.59	6.07	3.23	15.98	15.97		119	11.8	5.13	2.23	9.1	12.73		119	37.34	6.4	3.23	16.69	16.33		119	33.32	5.76	3.05	13.97	14.91
120	.	.	.	.	.		120	23.66	5.77	2.81	13.1	14.61		120	33.93	6.17	2.98	14.63	15.53		120	27.74	6.12	3.03	15.11	15.71		120	19.72	5.49	2.62	11.45	13.95		120	33.95	6.25	3.1	15.7	15.89		120	32.9	5.88	3.05	14.23	15.02
121	35.19	6.35	3.17	16.02	16.09		121	34.6	6.21	3.05	15.37	15.75		121	31.47	6.13	2.99	14.55	15.48		121	26.94	5.85	3.1	14.65	15.22		121	31.65	6.18	2.79	13.76	15.36		121	33.63	6	3.22	15.52	15.58		121	21.61	5.61	2.65	11.83	14.02
122	34.33	6.27	3.08	15.44	15.79		122	.	.	.	.	.		122	31.52	6.01	2.86	13.59	15.15		122	25.5	5.74	3.17	14.61	15.07		122	31.35	5.7	2.93	13.39	14.66		122	29.97	5.96	3.05	14.79	15.34		122	27.63	5.77	3.03	13.95	14.93
123	30.56	6.34	3.06	15.41	15.97		123	22.53	5.73	2.69	12.46	14.39		123	31.54	5.94	2.89	13.65	15.07		123	28.07	5.72	3.23	15.12	15.25		123	37.16	5.78	3.11	14.27	14.95		123	32.7	6.42	3.11	16.1	16.26		123	34.37	5.97	3.1	14.57	15.29
124	33.68	6.27	3.08	15.31	15.75		124	27.71	5.95	2.74	13.25	14.77		124	34.2	6.08	2.95	14.27	15.41		124	17.82	5.36	2.81	11.99	13.89		124	38.54	5.94	3.18	15.11	15.52		124	25.55	5.87	2.9	13.65	14.81		124	21.34	5.46	2.67	11.61	13.76
125	30.92	5.86	3.06	14.35	15		125	21.89	6.18	2.71	13.39	15.31		125	33.03	6.08	3.1	15	15.58		125	19.28	5.49	3.02	13.19	14.49		125	40.12	6.26	3.16	15.61	15.99		125	37.32	6.15	3.32	16.68	16.05		125	33.24	6.04	3.25	15.57	15.7
126	30.12	6.13	2.95	14.6	15.44		126	.	.	.	.	.		126	28.21	6.21	2.92	14.34	15.61		126	14.23	5.48	2.71	11.84	14.11		126	21.7	5.44	2.64	11.52	13.82		126	26.93	6.06	2.91	14.21	15.26		126	33.59	5.83	3.13	14.59	15.19
127	32.61	5.91	3.13	14.87	15.24		127	33.87	6.24	3.05	15.39	15.74		127	33.86	5.86	3.16	14.74	15.38		127	24.12	5.88	3.18	15.04	15.45		127	36.22	6.11	3.01	14.53	15.38		127	24.6	5.95	2.78	13.32	14.86		127	.	.	.	.	.
128	31.01	6.44	2.92	14.9	15.9		128	32.14	5.68	3.03	13.9	14.68		128	36.71	6.2	3.04	15.11	15.83		128	29.95	6.14	3.19	15.72	15.87		128	30.15	5.94	2.89	13.72	15.05		128	23.97	5.75	2.89	13.41	14.7		128	30.94	5.99	3.13	14.9	15.49
129	30.66	5.97	3.08	14.63	15.26		129	33.75	6.16	3.04	15.07	15.57		129	31.63	5.76	2.89	13.27	14.67		129	19.61	6.03	2.83	13.79	15.32		129	27.35	5.68	2.75	12.48	14.39		129	25	5.87	2.82	13.54	14.89		129	31.74	5.68	3.05	13.94	14.8
130	29.2	6.34	3.09	15.52	16.02		130	19.33	5.44	2.57	11.17	13.58		130	32.18	5.97	2.86	13.61	14.99		130	29.73	6.19	3.16	15.94	16		130	.	.	.	.	.		130	24.62	5.71	2.75	12.76	14.45		130	33.89	6.14	3.16	15.39	15.73
131	29.94	6.13	2.95	14.66	15.44		131	38.06	6.48	3.31	17.11	16.54		131	30.86	5.79	2.84	13.07	14.66		131	28.84	5.74	3.31	15.39	15.34		131	33.62	5.66	2.96	13.53	14.59		131	25.06	5.56	2.87	12.9	14.27		131	25.83	5.33	3.06	12.94	14.14
132	33.18	6.47	3.05	15.64	16.11		132	32.8	6.18	3.08	15.32	15.71		132	29.88	6.06	2.84	13.79	15.2		132	24.51	5.74	3.4	15.74	15.46		132	25.96	5.5	2.75	12.01	13.93		132	23.33	5.77	2.74	12.76	14.5		132	37.27	6.31	3.21	16	16.04
133	30.98	6.2	3.02	14.91	15.61		133	31.09	5.95	3.13	14.82	15.27		133	32.52	5.89	3.04	14.44	15.18		133	13.2	5.77	2.64	12.31	14.72		133	.	.	.	.	.		133	26.47	6.11	2.88	14.24	15.38		133	26.84	5.74	2.87	13.11	14.45
134	30.31	5.91	3.05	14.31	15.09		134	32.7	5.86	3.09	14.72	15.1		134	32.57	5.7	2.93	13.39	14.63		134	25.59	6.31	3.19	16.35	16.46		134	.	.	.	.	.		134	17.78	5.19	2.51	10.59	12.99		134	31.44	5.87	2.99	14.13	15.1
135	28.96	5.97	2.95	13.92	15.02		135	24.41	5.97	2.74	13.24	14.88		135	30.59	5.86	2.88	13.31	14.86		135	20.9	5.86	2.98	14.12	15.21		135	35.24	5.73	3.12	14.21	14.86		135	24.25	5.34	2.84	12.28	13.75		135	.	.	.	.	.
136	32.11	6.25	3.01	14.89	15.62		136	34.8	6.02	3.19	15.49	15.53		136	31.14	5.82	3.02	13.95	14.96		136	24.02	5.72	3.08	14.2	15.01		136	.	.	.	.	.		136	25.69	5.61	2.79	12.76	14.26		136	23.55	5.24	2.81	11.76	13.71
137	31.79	6.24	3.06	15.1	15.7		137	23.88	5.54	2.84	12.69	14.19		137	33.06	6	3.07	14.54	15.41		137	19.8	6.19	2.78	14.03	15.55		137	31.33	5.59	3.05	13.42	14.58		137	18.46	5	2.97	12.11	13.53		137	31.9	5.99	3.21	15.37	15.6
138	.	.	.	.	.		138	28.61	5.87	3.03	14.3	15.03		138	29.44	5.56	3.04	13.53	14.6		138	28.27	5.65	3.14	14.23	14.82		138	32.94	5.8	2.97	13.74	14.87		138	26.31	6.09	2.97	14.43	15.5		138	.	.	.	.	.
139	31.95	6.01	3.01	14.64	15.28		139	18.96	6.19	2.99	15.04	15.67		139	29.25	5.83	2.89	13.45	14.8		139	23.68	5.74	3.12	14.49	15.06		139	33.87	6	2.96	14.2	15.25		139	20.4	5.69	2.63	12.23	14.43		139	28.33	5.92	2.92	13.87	15.05
140	34.47	6.2	3.08	15.28	15.66		140	31.84	5.95	3.08	14.74	15.21		140	18.61	6.88	3.23	17.63	19.22		140	29.89	6.35	3.21	16.38	16.32		140	.	.	.	.	.		140	27.67	5.87	3	14.33	15.08		140	29.52	5.64	2.91	13.12	14.4
141	31.15	6.12	3.1	15.25	15.64		141	31.07	6.09	3.15	15.42	15.65		141	34.62	6.45	3.08	15.8	16.22		141	19.2	5.81	2.8	13.2	14.88		141	33.72	5.83	3.02	14.1	15.01		141	25.28	5.4	2.93	12.84	14.07		141	20.71	5.68	2.51	11.49	14.07
142	31.01	6.47	2.9	15.08	16.02		142	25.51	5.61	2.79	12.71	14.2		142	28.16	5.56	2.74	12.12	14.07		142	22.15	5.79	2.98	13.9	15.04		142	35.07	6.17	2.96	14.64	15.6		142	24.64	5.67	2.82	12.96	14.38		142	32.06	5.92	2.97	14.12	15.08
143	.	.	.	.	.		143	25.75	6	2.77	13.42	14.93		143	31.11	5.78	2.91	13.28	14.75		143	23.87	5.52	3	13.38	14.48		143	36.26	5.87	3.07	14.49	15.1		143	22.07	5.64	2.78	12.53	14.29		143	32.21	5.87	3.05	14.24	15.01
144	30.62	6.01	3.02	14.62	15.29		144	34.44	6.33	3.08	15.53	15.9		144	31.27	6.08	2.98	14.22	15.47		144	18.37	5.45	2.68	11.85	14.01		144	31.65	5.73	2.97	13.6	14.73		144	21.5	5.64	2.76	12.55	14.3		144	28.55	5.98	2.9	13.72	15.24
145	32.5	6.28	3.04	15.32	15.79		145	27.71	5.93	2.78	13.48	14.87		145	28.84	5.86	2.93	13.66	14.99		145	27.16	6.2	3.1	15.5	15.92		145	30.89	5.91	2.99	13.82	15.14		145	28.41	5.75	3.01	14.12	14.83		145	27.2	5.77	2.98	13.65	14.83
146	33.48	6.22	3.06	15.33	15.71		146	28.74	5.94	2.92	14	15		146	33.45	6.22	3.18	15.54	16.15		146	26.4	6.19	3.07	15.2	15.86		146	17.45	5.69	2.48	11.49	14.18		146	27.51	5.91	3.01	14.24	15.05		146	.	.	.	.	.
147	34.72	6.32	3.16	16.19	16.12		147	34.14	6.06	3.1	15.19	15.54		147	34.13	6.53	3.2	16.76	16.66		147	29.14	6.03	3.09	14.92	15.43		147	28.99	5.78	2.9	13.48	14.82		147	31.94	6.12	3.14	15.49	15.72		147	24.68	5.84	2.8	12.95	14.76
148	31.63	6.17	3.11	15.33	15.75		148	19.45	5.49	2.63	11.64	13.86		148	30.36	6.01	2.9	13.91	15.24		148	11.54	5.63	2.49	11.4	14.24		148	22.33	5.63	2.51	11.39	13.97		148	29.46	6.07	3.12	15.04	15.46		148	30.49	5.66	3.12	14.21	14.82
149	.	.	.	.	.		149	31.66	6.31	2.97	15.05	15.76		149	31.4	7.06	3.01	16.71	17.49		149	19	6.16	2.78	13.81	15.47		149	32.99	5.82	3.02	13.94	15.11		149	31.57	5.87	3.12	14.9	15.22		149	26.69	5.41	2.87	12.37	14.02
150	.	.	.	.	.		150	19.78	5.5	2.56	11.37	13.72		150	29.63	5.87	2.87	13.5	14.88		150	27.28	5.87	3.02	14.34	15.11		150	.	.	.	.	.		150	32.82	5.91	3.15	15.23	15.37		150	26.5	6	2.96	14.25	15.25
151	32.81	6.36	3	15.22	15.85		151	31.01	6.31	3.3	16.4	16.21		151	28.09	5.69	2.73	12.56	14.42		151	21.38	5.61	2.8	12.68	14.47		151	27.84	5.58	2.78	12.54	14.31		151	34.39	6.02	3.21	15.65	15.58		151	34.02	5.9	3.09	14.55	15.29
152	25.7	5.82	3.05	14.16	15.09		152	37.48	6.37	3.21	16.45	16.14		152	34.93	5.6	2.93	13.04	14.43		152	31.52	6.16	3.2	15.79	15.85		152	32.8	5.37	2.99	12.86	14.08		152	27.02	5.65	3.01	13.71	14.57		152	30.63	5.95	3.03	14.43	15.26
153	31.47	5.73	3.1	14.08	14.74		153	32.65	5.98	3.04	14.71	15.29		153	31.32	5.73	2.91	13.2	14.64		153	23.58	5.31	3.24	14.05	14.5		153	30.64	5.68	3	13.69	14.72		153	32.84	6.14	3.21	15.77	15.79		153	29.38	5.49	2.87	12.55	14.13
154	.	.	.	.	.		154	34.98	6.14	3.12	15.66	15.78		154	30.3	5.71	2.8	12.79	14.4		154	28.47	5.7	3.19	14.75	15.07		154	37.83	5.99	3.03	14.44	15.33		154	27.69	6.08	2.88	14.22	15.34		154	36	6.09	3.17	15.4	15.69
155	.	.	.	.	.		155	23.06	5.64	2.81	12.65	14.36		155	29.88	6.07	2.75	13.27	15.12		155	32.36	6.22	3.28	16.49	16.14		155	37.05	5.61	3.18	14.37	14.92		155	23.44	5.54	2.93	13.15	14.32		155	31.51	5.94	3.1	14.88	15.38
156	33.55	6.47	3.08	15.87	16.2		156	19.38	5.56	2.65	11.82	13.99		156	24.91	5.54	2.59	11.44	13.81		156	24.25	5.82	3.05	14.29	15.17		156	35	5.71	3	13.74	14.84		156	29.72	6.18	3.05	15.04	15.68		156	26.37	5.46	2.91	12.78	14.21
157	30.8	6.29	3.01	15.14	15.79		157	23.13	5.35	2.75	11.95	13.72		157	28.91	5.55	2.75	12.29	14.09		157	25.87	5.5	3.01	13.45	14.43		157	32.22	5.65	2.96	13.33	14.56		157	20.48	5.62	2.55	11.53	13.93		157	28.7	5.19	2.9	12.09	13.56
158	.	.	.	.	.		158	23.61	5.81	2.7	12.62	14.54		158	26.49	5.29	2.74	11.5	13.64		158	30.76	6	3.18	15.2	15.46		158	31.96	5.44	2.97	12.95	14.13		158	23.51	5.5	2.89	12.89	14.27		158	.	.	.	.	.
159	23.7	5.72	2.84	12.98	14.47		159	32.67	6.21	3.15	15.72	15.89		159	28.83	5.67	2.96	13.47	14.68		159	25.84	6.16	3.07	15.19	15.8		159	37.32	5.97	3.09	14.84	15.44		159	19.55	5.42	2.7	11.88	13.87		159	30.95	6.38	3.03	15.6	16.01
160	27.44	5.98	2.98	14.23	15.17		160	28.07	6.03	2.93	14.29	15.22		160	28.2	6.11	2.77	13.56	15.22		160	34.62	6.57	3.29	17.49	16.87		160	40.91	6.18	3.14	15.48	15.85		160	35.08	6.34	3.23	16.51	16.27		160	29.73	5.73	2.96	13.48	14.76
161	25.94	5.83	2.87	13.4	14.74		161	19.47	5.85	2.45	11.6	14.27		161	36.97	6.41	3.22	16.55	16.48		161	24.65	5.78	3.1	14.43	15.06		161	38.05	5.97	3.08	14.85	15.4		161	36.74	6.44	3.07	15.93	16.18		161	31.51	5.91	3.15	14.82	15.38
162	27.05	5.96	2.87	13.77	14.99		162	31.23	6.5	3.03	15.83	16.29		162	.	.	.	.	.		162	20.95	5.71	3	13.81	14.95		162	.	.	.	.	.		162	29.25	5.63	3.03	13.77	14.6		162	28.42	6.06	2.99	14.48	15.53
163	.	.	.	.	.		163	27.74	5.51	2.96	13.3	14.36		163	26.82	6.01	2.88	13.84	15.21		163	27.35	5.95	3.04	14.58	15.29		163	32.3	5.61	2.92	13.2	14.44		163	35.44	5.91	3.22	15.25	15.26		163	37.07	6.1	3.34	16.29	15.89
164	.	.	.	.	.		164	28.1	6.2	3.34	16.32	16.14		164	26.85	5.82	2.81	13.01	14.69		164	10.88	5.46	2.39	10.61	13.79		164	13.33	5.88	2.32	11.16	14.38		164	31.9	6.07	3.07	15.07	15.44		164	34.75	5.94	3.13	14.81	15.32
165	.	.	.	.	.		165	16.53	6	2.59	12.52	15.07		165	.	.	.	.	.		165	10	5.23	2.41	10.48	13.36		165	40.79	6.17	3.25	15.89	15.98		165	25.71	5.77	2.68	12.46	14.34		165	33.3	6.2	3.12	15.34	15.79
166	.	.	.	.	.		166	27.11	6.09	2.9	14.25	15.35		166	25.84	5.53	2.7	11.83	13.99		166	27.49	6.18	3.13	15.59	15.91		166	39	5.96	3.3	15.78	15.62		166	30	6	3.02	14.49	15.27		166	25.96	5.59	2.78	12.34	14.25
167	24.12	5.5	2.81	12.51	14.03		167	20	5.26	3.03	12.71	13.91		167	31.84	6.04	3.09	14.89	15.5		167	20.21	5.61	3.4	15.35	15.31		167	30.61	5.68	2.89	13.22	14.55		167	27.15	5.32	2.96	12.64	13.81		167	18.2	5.47	2.54	11.35	13.76
168	33.61	6.36	3.14	15.85	16.09		168	38.15	6.51	3.29	17.42	16.7		168	31.51	5.92	3.01	14.21	15.16		168	.	.	.	.	.		168	34.63	6.23	3.05	14.94	15.87		168	35.71	5.95	3.22	15.48	15.45		168	39.7	6.31	3.43	17.16	16.5
169	29.59	6.35	2.96	14.88	15.81		169	26.65	5.91	2.87	13.69	14.95		169	32.75	6.05	3.12	15.13	15.64		169	24.76	5.77	3	13.82	14.9		169	36.83	6.08	3.19	15.45	15.82		169	35.46	5.87	3.21	15.24	15.28		169	26.52	5.42	2.92	12.86	14.09
170	27.03	5.56	2.96	13.18	14.34		170	26.9	5.97	2.83	13.81	15.02		170	30.39	5.66	2.93	13.1	14.57		170	24	6.02	2.88	14	15.24		170	33.72	5.59	3.2	14.48	14.87		170	30.89	5.94	3.06	14.64	15.21		170	.	.	.	.	.
171	30.68	6.14	3.12	15.27	15.65		171	25.16	5.6	2.87	12.95	14.32		171	33.61	6.05	2.9	13.86	15.24		171	30.11	6.24	3.15	16.06	16.1		171	34.01	5.74	3.09	13.97	14.97		171	28.03	5.8	2.97	13.9	14.82		171	30.79	5.87	3	13.98	15.08
172	29.54	5.73	3.08	14.19	14.82		172	30.76	5.88	3.1	14.67	15.15		172	32.28	5.83	2.95	13.69	14.87		172	26.74	5.9	3.04	14.43	15.18		172	36.42	5.77	3.12	14.35	14.96		172	24.33	5.41	2.92	12.73	14.02		172	27.65	5.91	2.87	13.54	15.06
173	30.79	6.23	2.93	14.83	15.6		173	24.93	5.97	2.78	13.43	14.96		173	31.24	6.16	3.02	14.93	15.58		173	25.59	5.53	2.93	13.15	14.32		173	33.19	5.75	2.98	13.7	14.76		173	29.08	5.84	3.02	14.13	14.93		173	24.43	5.72	2.79	12.79	14.46
174	28.3	5.9	2.97	13.98	14.97		174	24.63	6.2	2.76	13.94	15.39		174	19.87	5.26	2.54	10.77	13.33		174	24.98	5.77	3.32	15.35	15.35		174	36.11	5.82	3.1	14.49	15.16		174	25.71	5.75	2.79	12.81	14.38		174	31.73	5.62	3.17	14.32	14.8
175	30.87	6.44	2.91	14.89	15.88		175	31.4	6.19	3.03	15.2	15.74		175	31.84	5.71	3.12	14.24	14.92		175	17.33	5.98	2.5	12.09	14.64		175	35.18	5.87	3.23	14.94	15.52		175	31.94	6.03	3.14	15.36	15.61		175	30	5.74	3.03	13.84	14.84
176	31.93	6.07	3.09	15.1	15.53		176	16.19	5.25	2.52	10.77	13.39		176	32.7	5.69	3.01	13.72	14.79		176	28.62	5.82	3.05	14.62	15.18		176	33.35	5.6	3.03	13.65	14.57		176	25.19	5.56	2.95	13.25	14.4		176	32.25	5.91	3.06	14.25	15.37
177	34.67	6.28	3.14	15.72	15.93		177	29.22	6.2	2.97	14.99	15.69		177	30.23	5.67	2.86	12.78	14.49		177	33.69	6.3	3.27	16.66	16.27		177	35.19	5.81	3.11	14.22	15.06		177	13.85	5.1	2.38	9.56	12.62		177	22.69	5.28	2.68	11.25	13.61
178	26.37	5.86	2.89	13.6	14.84		178	25.07	5.92	2.75	13.32	14.82		178	32.08	5.88	2.99	13.89	15.09		178	23.28	5.44	2.87	12.88	14.2		178	36.39	5.92	3.09	14.56	15.28		178	16	5.35	2.66	11.29	13.61		178	35.03	6.22	3.22	15.87	16.04
179	25.69	6.1	2.92	14.18	15.33		179	34.92	6.15	3.14	15.75	15.82		179	28.51	6.11	2.9	14.02	15.38		179	12.5	4.8	2.3	9.37	12.13		179	36.21	5.81	3.07	14.38	15.06		179	29.48	5.86	3.05	14.48	15.12		179	34.71	5.9	3.1	14.57	15.34
180	27.67	5.96	2.89	13.75	15.01		180	30.63	5.86	3	14.33	15.04		180	14.51	5.09	2.53	10.42	13.04		180	20.78	6.01	2.92	14.02	15.28		180	26.15	5.63	2.79	12.5	14.36		180	21.62	5.87	2.7	12.77	14.67		180	26.6	5.93	2.76	13.1	14.81
181	27.23	6.33	3	15.14	15.89		181	28.76	6.17	2.87	14.3	15.45		181	32.5	5.67	2.98	13.44	14.63		181	26.98	5.77	3.17	14.64	15.13		181	35.19	5.8	3.22	14.86	15.28		181	29.36	5.83	3.02	14.32	15.06		181	.	.	.	.	.
182	28.93	6.25	3.1	15.47	15.91		182	34.66	6.06	3.21	15.68	15.6		182	34.26	5.98	3.04	14.41	15.45		182	21.24	5.84	2.85	13.42	14.93		182	33.95	5.87	3.09	14.49	15.16		182	30.2	6.13	2.99	14.66	15.43		182	38.24	6.18	3.24	15.85	15.98
183	31.61	6.2	2.99	14.84	15.57		183	37.67	6.37	3.17	16.31	16.16		183	30.75	5.97	2.8	13.39	15		183	18.3	5.82	2.85	13.42	14.89		183	30.41	5.73	2.89	13.3	14.66		183	26.56	5.53	2.97	13.21	14.29		183	25.28	5.53	2.89	12.85	14.33
184	32.4	6.3	3.05	15.48	15.91		184	30.57	6.01	2.97	14.4	15.21		184	28.89	5.49	2.86	12.53	14.12		184	31	6.16	3.27	16.31	16.13		184	32.17	5.85	2.93	13.81	14.93		184	33.66	6.06	3.29	15.99	15.8		184	35.81	6.19	3.12	15.46	15.89
185	35.71	6.7	3.09	16.38	16.6		185	28.82	5.97	2.99	14.36	15.15		185	34.59	5.94	3.07	14.52	15.28		185	25.36	5.91	2.91	14.07	15.15		185	28.68	5.39	2.94	12.58	14.13		185	31.48	6.04	3.12	15.26	15.51		185	34.07	6.05	3.22	15.52	15.7
186	33.42	6.4	3.08	15.73	16.08		186	35.91	6.11	3.18	15.74	15.73		186	.	.	.	.	.		186	25.86	6.07	2.96	14.42	15.43		186	24.24	5.33	2.64	11.2	13.45		186	32.01	5.77	3.18	15.01	15.17		186	40	6.07	3.3	15.93	15.82
187	32.08	6.1	3.07	15.09	15.52		187	32.65	6.03	3.03	15.04	15.48		187	30.98	5.52	2.95	13.09	14.37		187	24.42	5.84	2.88	13.55	14.88		187	.	.	.	.	.		187	22.15	5.05	2.83	11.82	13.34		187	27.1	5.57	2.94	13.12	14.51
188	35.23	6.41	3.1	15.87	16.08		188	23.93	5.77	2.68	12.53	14.36		188	30.54	5.58	2.86	12.77	14.34		188	26.05	5.87	3	14.06	15.01		188	37.89	6.13	3.15	15.34	15.75		188	24.31	5.07	2.89	11.99	13.4		188	28.86	5.7	2.95	13.39	14.61
189	34.15	6.45	3.05	15.77	16.14		189	11.44	6.05	2.97	14.64	15.32		189	29.27	5.41	2.93	12.65	14.16		189	24.7	5.98	2.87	13.92	15.12		189	37.58	5.97	3.17	15.01	15.49		189	24.75	5.21	2.79	11.82	13.52		189	.	.	.	.	.
190	32.48	6.06	3.13	15.21	15.53		190	22.05	6.04	2.7	12.98	15.01		190	30.45	6.12	3	14.59	15.59		190	27.11	6.15	2.99	15.06	15.74		190	33.47	5.96	2.98	14.18	15.22		190	25.51	5.05	2.93	12.1	13.48		190	33.27	6.1	3.16	15.52	15.72
191	32.94	6.45	2.99	15.47	16.04		191	26.8	6.2	2.95	14.67	15.53		191	38.14	6.26	3.1	15.47	15.94		191	28.22	6.01	3.17	15.19	15.55		191	32.56	5.84	2.93	13.76	15.04		191	6.96	4.12	1.95	6.52	10.32		191	30.48	6.01	3.07	14.61	15.38
192	27.72	5.78	2.89	13.53	14.7		192	30.68	6.04	3.01	14.65	15.31		192	31.12	5.75	2.99	13.81	14.77		192	12.83	5.17	2.7	11.09	13.48		192	31.43	5.71	3.05	13.85	14.92		192	19.31	5.18	2.76	11.69	13.5		192	25.91	5.64	2.92	13.07	14.54
193	27.52	6.04	2.86	13.78	15.08		193	30.27	6.21	3.03	15.27	15.79		193	30.05	5.49	2.87	12.58	14.13		193	25.7	6.02	3.15	15.32	15.62		193	36.83	6.07	3.3	15.68	15.94		193	23.46	5.32	2.81	12.13	13.84		193	27.45	5.74	2.96	13.65	14.79
194	35.7	6.46	3.13	16.25	16.31		194	28.63	6.09	2.81	13.93	15.2		194	23.33	5.79	2.6	12.15	14.32		194	25.17	5.76	3.19	14.71	15.14		194	25.6	5.75	2.59	11.69	14.2		194	16.08	4.81	2.52	9.94	12.49		194	38.7	6.17	3.3	16.44	15.97
195	33.88	6.3	3.08	15.5	15.86		195	28.35	5.76	2.98	14.06	14.85		195	29.06	5.93	2.92	13.78	15.11		195	25.46	5.99	2.94	14.48	15.31		195	21.62	5.24	2.64	11.1	13.43		195	19.68	4.96	2.71	10.94	12.95		195	28.02	5.87	2.92	13.69	15
196	34.75	6.33	3.07	15.48	15.89		196	26.5	5.83	2.83	13.54	14.8		196	31.16	5.79	2.82	13.02	14.66		196	24.42	6.29	2.97	14.9	15.85		196	33.97	5.83	3.05	14.2	15.2		196	18.59	5	2.66	10.84	12.95		196	35.48	6.18	3.2	15.75	15.95
197	31.33	6.42	2.96	15.03	15.88		197	20.44	5.83	2.53	12.02	14.4		197	31.4	5.94	2.99	14.12	15.21		197	20.38	5.66	2.79	12.71	14.5		197	31.08	5.65	2.94	13.29	14.56		197	21.05	5.12	2.83	11.9	13.49		197	34.12	6.2	3.13	15.37	15.8
198	30.77	5.97	3.17	15.22	15.45		198	26.15	6.03	2.78	13.6	15.08		198	31	6.01	3.08	14.73	15.46		198	27.24	5.57	3.09	13.83	14.6		198	31.97	5.71	2.98	13.59	14.79		198	18.93	4.87	2.7	10.81	12.82		198	27.22	5.56	3.02	13.56	14.55
199	30.61	5.97	2.96	14.3	15.16		199	31.64	6.05	3.04	14.95	15.45		199	30.69	5.67	2.85	12.97	14.41		199	33.27	6.44	3.19	16.66	16.51		199	14.97	5.27	2.39	10.08	13.21									199	30.82	5.59	2.94	13.36	14.5
200	33.14	6.18	3.07	15.37	15.7		200	36.35	6.19	3.17	15.85	15.86		200	34.85	5.98	3.08	14.87	15.43		200	23.49	5.65	2.86	12.94	14.44		200	33.49	5.97	3.05	14.43	15.31									200	26.33	5.39	2.73	11.79	13.71
201	32.54	6.36	2.97	15.29	15.91		201	23.7	5.61	2.8	12.72	14.22		201	33.02	6.43	3.02	15.29	16.12		201	25.65	6.26	2.94	14.95	15.85		201	33.88	5.62	3.12	13.89	14.81									201	27.43	5.79	2.98	13.87	14.86
202	31.54	5.82	3.01	14.21	14.88		202	25.46	5.92	2.76	13.18	14.76		202	32.21	5.82	3.04	14.2	15.07		202	22.28	5.71	2.87	13.23	14.65		202	37.13	5.98	3.19	15.19	15.75									202	.	.	.	.	.
203	33.39	6.25	3.07	15.33	15.75		203	26.67	6.28	2.84	14.51	15.67		203	34.18	6.29	2.95	14.66	15.72		203	25.46	6.1	3.08	15.31	15.79		203	33.49	5.94	2.99	14.15	15.14									203	28.11	5.68	2.96	13.55	14.58
204	26.24	5.78	3.05	14.15	14.93		204	28.31	5.83	2.89	13.77	14.85		204	33.08	6.17	3.05	14.96	15.59		204	24.57	5.68	3.08	13.86	14.73		204	.	.	.	.	.									204	29.08	5.38	2.97	12.86	14.04
205	33.51	6.23	3.01	15.22	15.72		205	28.9	5.87	2.95	14.01	14.94		205	25.25	6.08	2.75	13.35	15.17		205	30.78	5.95	3.21	15.38	15.49		205	36.35	5.89	3.12	14.43	15.27									205	21.8	6.19	2.94	14.57	15.79
206	34.7	6.31	3.12	15.93	16.01		206	30.55	5.98	2.94	14.26	15.16		206	25.63	5.88	2.69	12.56	14.67		206	22.07	5.77	2.87	13.18	14.66		206	34.88	5.82	2.98	13.91	14.89									206	28.35	6.02	2.89	13.82	15.12
207	29.55	5.93	2.97	14.01	14.98		207	42.28	6.76	3.33	18.12	17.15									207	35.63	6.43	3.38	17.77	16.75		207	28.5	5.4	2.8	12.17	13.93									207	20.74	4.81	2.73	10.45	12.57
208	28.61	5.78	2.93	13.67	14.73		208	25.32	5.85	2.82	13.34	14.78									208	28.48	6.12	3.02	14.89	15.61		208	31.81	5.18	3.06	12.85	13.91									208	34.54	5.81	3.13	14.7	15.29
209	28	5.87	3	14.08	14.99		209	23.86	5.78	2.71	12.8	14.47									209	21.89	6.11	2.84	13.98	15.39		209	35.55	6.06	3.05	14.66	15.52									209	.	.	.	.	.
210	34.69	5.88	3.21	15.3	15.36		210	34.82	6.3	3.14	16.09	16.07									210	29.09	5.86	3.18	15.53	15.53		210	35.91	5.95	3	14.22	15.17									210	30.89	6.15	3.09	15.02	15.62
211	36.17	6.38	3.14	16.12	16.17		211	35.04	6.28	3.09	15.55	15.83									211	31.8	6.04	3.18	15.55	15.64		211	30.02	5.98	2.88	13.65	15.14									211	32.13	5.97	3.03	14.37	15.33
212	32.83	6.4	3.07	15.6	16.01		212	31.72	5.9	2.95	14.35	15.1									212	26.08	5.61	3.19	14.55	14.93		212	35.06	5.91	3.15	14.85	15.32									212	.	.	.	.	.
213	29.57	6.16	3.07	15.11	15.63		213	32.52	5.82	3.04	14.54	15.02									213	23.44	5.56	2.85	12.81	14.33		213	32.75	5.53	3.09	13.55	14.57									213	27.8	6.02	2.89	13.91	15.3
214	29.37	5.93	2.96	14.16	15.05		214	34.74	6.35	3.11	15.81	16.08									214	27.52	6.27	3.26	16.31	16.18		214	37.82	5.99	3.06	14.73	15.34									214	32.69	6.27	3.17	15.59	16.05
215	27.8	6.08	2.88	13.98	15.21		215	33	6.12	3.25	16.07	15.85									215	19.25	5.67	2.79	12.69	14.47		215	36.82	5.75	3.16	14.55	15.08									215	29.18	6.02	3.02	14.46	15.44
216	28.42	6.34	2.9	14.65	15.73		216	33.75	6.05	2.98	14.7	15.32									216	26.53	6.08	2.97	14.53	15.48		216	34.41	5.97	3	14.26	15.19									216	32.22	5.55	3.11	13.93	14.69
217	29.32	5.87	3.14	14.83	15.21		217	29.71	6.09	3.07	15.04	15.48									217	30.3	6.09	3.14	15.27	15.61																217	32.88	6.04	3.14	15.07	15.64
218	28.13	5.95	2.91	13.97	15.06		218	26.41	5.62	2.84	12.78	14.28									218	24.77	5.69	2.95	13.54	14.67																218	30.27	5.78	3.05	14.05	14.98
219	28.16	5.78	2.96	13.81	14.79		219	28.13	5.89	2.91	13.88	14.88									219	22.21	5.92	2.76	13.05	14.84																219	33.26	6.08	3.12	15.13	15.58
220	31.84	6.05	3.06	14.82	15.39		220	31.58	6.03	3.03	14.71	15.29									220	17.63	5.95	2.75	13.14	15.05																220	32.89	6.06	3.13	15.09	15.58
221	30.12	5.96	2.97	14.29	15.13		221	24.51	5.97	2.89	13.79	15.08									221	.	.	.	.	.																221	35.71	6.05	3.16	15.39	15.61
222	20.21	5.47	2.73	11.83	13.87		222	36.71	6.33	3.25	16.51	16.22									222	.	.	.	.	.																222	38.36	6.08	3.31	16.22	15.92
223	29.32	5.64	2.95	13.53	14.49		223	21.46	5.74	2.66	12.17	14.28									223	.	.	.	.	.																223	27.35	5.73	3.05	13.8	14.9
224	32.13	6.01	3.08	14.83	15.34		224	24.18	6.13	2.75	13.61	15.2									224	22.43	6.03	2.87	13.93	15.31																224	35.83	6.04	3.28	15.84	15.71
225	30.93	6.24	3.02	14.98	15.66		225	35.73	6.39	3.08	15.86	16.04									225	31.09	6.29	3.27	16.46	16.24																225	30.43	6.08	2.98	14.56	15.48
226	29.49	5.89	2.99	14.19	15.02		226	26.36	6	2.86	13.78	15.02									226	26.38	6.06	3.02	14.73	15.5																226	32.58	6	3.2	15.29	15.66
227	.	.	.	.	.		227	36.23	6.16	3.12	15.5	15.67									227	18.88	5.75	2.74	12.78	14.72																227	23.8	5.7	2.87	13.02	14.56
228	31.53	6.02	3.12	15.03	15.42		228	34.34	6.32	3.04	15.41	15.81									228	32.29	6.15	3.34	16.51	16.11																228	31.3	6.08	3.11	15.32	15.77
229	32.6	6.17	3.07	15.1	15.59		229	36.83	6.25	3.2	16.21	15.98									229	27.1	5.96	3.12	15.08	15.49																229	36.37	6.16	3.25	15.79	15.96
230	33.27	6	3.09	14.88	15.32		230	34.76	6.19	3.02	15.16	15.63									230	32.05	6.39	3.27	16.57	16.38																230	35.19	6.32	3.19	15.95	16.18
231	33.1	6.18	3.01	15.01	15.57		231	27.62	6.33	2.81	14.1	15.53									231	19.53	5.89	2.81	13.28	14.93																231	28.18	5.8	3.09	14.5	15.15
232	33.38	5.84	3.11	14.65	15.06		232	14.44	5.88	2.41	11.24	14.33									232	16.85	5.79	2.71	12.74	14.64																232	30.29	5.85	3.01	14.12	15.01
233	.	.	.	.	.		233	26.97	6.28	2.85	14.47	15.75									233	10	5.2	2.49	10.23	13.23																233	31.58	5.89	3.07	14.5	15.13
234	35.51	6.39	3.22	16.49	16.27		234	34.53	6.13	3.1	15.39	15.64									234	27.16	5.58	3.06	13.91	14.65																234	32.24	5.71	3.24	14.63	15.16
235	.	.	.	.	.		235	16	5.75	2.59	11.93	14.66									235	26.91	5.77	3.12	14.64	15.15																235	37.76	6.46	3.38	17.25	16.82
236	28.68	6.22	2.85	14.19	15.45		236	30.15	6.66	2.99	16.21	16.64									236	18.48	6.21	2.86	14.43	15.88																236	31.59	5.99	3	14.25	15.41
237	32.53	6.13	3.1	15.36	15.67		237	30.77	6.05	3.07	15.03	15.53									237	8.89	5.26	2.48	10.86	13.61																237	.	.	.	.	.
238	27.87	5.8	2.95	13.58	14.76		238	33.97	6.24	3.03	15.46	15.76									238	28.43	5.84	3.07	14.94	15.23																238	.	.	.	.	.
239	26.48	5.79	2.85	13.12	14.59		239	26.21	5.86	2.86	13.36	14.69									239	29.25	6.24	3.15	15.86	16																239	34.15	6.45	3.31	16.61	16.63
240	33.46	6.43	3.07	15.77	16.11		240	27.6	5.73	2.91	13.45	14.56									240	30.68	5.96	3.16	15.18	15.43																240	23.2	5	2.87	11.64	13.36
241	33.99	6.46	3.09	15.85	16.16		241	25.63	5.8	2.84	13.24	14.65									241	28.33	5.97	3.25	15.71	15.71																241	21.27	4.84	2.76	10.73	13.01
242	34.2	6.35	3.06	15.47	15.96		242	25.48	5.56	2.81	12.62	14.14									242	9.71	5.52	2.37	10.64	14.01																242	26.3	5.67	2.82	12.81	14.39
243	28.96	6.06	2.91	14.09	15.24		243	16.28	5.5	2.36	10.41	13.46									243	21.84	5.69	2.75	12.75	14.5																243	25.1	6.22	2.79	13.81	15.41
244	31.52	6.22	3	14.91	15.63		244	27.81	6.27	3.18	16	15.9									244	24.77	5.87	2.84	13.57	14.92																244	24.3	5.62	2.91	12.84	14.59
245	25.73	5.98	3.12	14.7	15.35		245	21.77	5.78	2.69	12.51	14.47									245	23.57	5.7	2.98	13.74	14.71																245	36.49	5.81	3.24	14.92	15.17
246	32.77	6.24	3.1	15.46	15.81		246	20.33	6.09	2.57	12.8	15.06									246	19.77	5.98	2.85	13.75	15.23																246	33.38	6.03	3.21	15.4	15.7
247	31.18	6.24	2.97	14.92	15.67		247	21.87	5.36	2.72	11.74	13.66									247	9.55	5.46	2.47	10.95	13.84																247	24.82	6.02	2.91	14.24	15.3
248	32.23	6.24	3.09	15.47	15.82		248	22.92	6.13	2.72	13.34	15.19									248	20.51	5.84	2.92	13.64	15.03																248	32.62	6.36	3.15	15.67	16.19
249	31.55	6.21	3.02	14.94	15.6		249	29.71	6.31	2.93	14.8	15.71									249	9.23	5.21	2.49	10.44	13.42																249	20.53	6.23	2.79	13.6	15.43
250	.	.	.	.	.		250	21	5.37	2.8	12.18	13.88									250	28.42	6.52	3.22	16.72	16.61																250	32.57	5.97	3.02	14.17	15.24
251	30.69	6.23	3.1	15.43	15.81		251	20.73	5.76	2.7	12.54	14.49									251	14.64	5.75	2.77	12.58	14.67																251	27.4	5.44	3.09	13.31	14.27
252	30.51	6.09	2.98	14.43	15.34		252	28.43	5.82	2.91	13.76	14.77									252	12.25	5.32	2.58	11.17	13.72																252	23.21	4.92	2.82	11.11	13.15
253	.	.	.	.	.		253	25.07	5.74	2.72	12.69	14.35									253	8.39	5.89	2.42	11.24	14.64																253	23.77	5.01	2.89	11.68	13.39
254	32.62	6.34	3.04	15.53	15.96		254	22.69	5.79	2.65	12.33	14.36									254	22.44	5.9	2.8	13.39	14.96																254	26.24	6.22	3.01	14.9	15.74
255	31.06	6.01	3.04	14.72	15.31		255	26.06	5.78	2.79	12.99	14.52									255	24.01	6.21	2.92	14.77	15.76																255	31.31	5.93	3.1	14.73	15.31
256	35.92	6.07	3.24	15.79	15.68		256	26.11	5.84	2.84	13.43	14.74									256	15.29	5.94	2.7	12.82	14.98																256	24.78	5.22	3.01	12.55	14.03
257	34.57	6.05	3.16	15.35	15.52		257	25.71	6.23	2.81	14.23	15.52									257	17.83	6.31	2.92	14.72	16.04																257	23.8	5.19	2.85	12.03	13.68
258	32.19	6.33	2.97	15.23	15.86		258	29.01	5.73	2.9	13.5	14.63									258	24.78	6.26	2.82	14.38	15.6																258	23.96	5.03	2.9	11.86	13.45
259	30.23	5.82	2.99	13.97	14.82		259	28.34	5.71	3.02	13.87	14.72									259	16.6	5.5	2.65	11.78	13.96																259	19.18	4.97	2.53	10.22	12.71
260	30.5	5.9	3.04	14.36	15.04		260	29.91	6.14	2.91	14.4	15.39									260	14.78	5.63	2.65	11.85	14.2																260	21.67	4.86	2.78	10.94	12.97
261	35.29	6.29	3.12	15.84	15.93		261	31.48	6.34	3.01	15.24	15.82									261	14.81	5.41	2.69	11.68	13.84
262	35.6	6.39	3.12	16.19	16.2		262	16.54	5.73	2.3	10.54	13.81									262	19.05	6.07	2.93	14.08	15.41
263	36.84	6.41	3.22	16.56	16.29		263	19.67	5.73	2.55	11.85	14.15									263	26.76	5.84	2.99	14.11	15.01
264	33.67	6.2	3.13	15.69	15.82		264	27.94	5.87	2.93	13.71	14.83									264	15.75	5.77	2.73	12.62	14.64
265	35.68	6.4	3.15	16.21	16.18		265	27	6.03	2.77	13.47	15.03									264	.	.	.	.	.
266	31.63	6.07	3.1	15.36	15.63		266	23.46	6.03	2.76	13.61	15.17
267	25.19	5.89	3.01	14.22	15.11		267	28.27	6.09	2.86	14.1	15.29
268	24.7	5.74	3.1	14.24	14.95		268	27.12	5.82	2.87	13.43	14.69
269	.	.	.	.	.		269	29.53	5.72	3.09	14.09	14.78
270	.	.	.	.	.		270	22.62	5.71	2.59	11.88	14.05
271	33.08	5.99	3.13	15.09	15.41		271	35.51	6.22	3.14	15.71	15.82
272	35.36	6.45	3.17	16.39	16.32		272	26.83	5.93	2.79	13.28	14.76
273	29.37	5.97	3.09	14.72	15.28		273	22.79	5.85	2.73	12.61	14.5
274	32.63	6.22	3.12	15.49	15.8		274	29.2	5.93	3.09	14.63	15.18
275	25.85	5.86	2.88	13.58	14.83		275	28.65	5.87	3.02	14.39	15.11
276	35.32	6.36	3.11	15.85	16.02		276	26.76	5.91	3.1	14.7	15.29
277	32.24	6.03	3.11	15	15.41		277	25.46	5.78	2.84	13.11	14.55
278	26.18	5.96	3.16	15.01	15.43		278	28.57	5.92	2.93	14.01	15.01
279	29.82	6.08	2.99	14.46	15.31		279	23.29	5.81	2.66	12.42	14.42
280	30.51	6.21	3.01	14.82	15.6		280	20.91	5.85	2.58	12.06	14.39
281	29.58	6.2	2.98	14.75	15.6		281	31.41	6.14	2.98	14.92	15.59
282	32.21	6.03	3.11	14.77	15.3		282	22.03	5.71	2.68	12.35	14.3
283	33	6.27	3.08	15.44	15.85		283	25.96	6.02	2.79	13.67	15.04
284	29.52	6.27	2.9	14.56	15.61		284	32.46	6.31	3.03	15.32	15.83
285	29.35	6.01	2.97	14.3	15.21		285	35.6	6.24	3.28	16.48	16.05
286	25.23	5.44	2.89	12.77	14.08		286	12.86	6.11	2.46	12.14	15.1
287	33.53	6.34	3.07	15.63	15.96		287	34.77	6.33	3.08	15.8	16.07
288	32.61	6.27	3.03	15.3	15.76		288	33.49	6.21	3.03	15.2	15.66
289	29.69	5.69	2.99	13.64	14.6		289	28.55	6.05	2.91	14.22	15.21
290	29.3	5.78	3.01	14	14.81		290	13.47	5.5	2.3	10.27	13.48
291	31	6.01	3	14.6	15.27		291	23.08	5.88	2.74	12.88	14.7
292	28.79	5.96	3.01	14.34	15.16		292	27.78	6.21	2.91	14.5	15.49
293	31.37	6.13	2.99	14.64	15.4		293	30.89	6.16	3.08	15.2	15.7
294	31.3	6.43	2.98	15.26	15.96		294	26.69	5.69	2.91	13.35	14.54
295	27.25	6.13	2.87	14.03	15.26		295	23.73	5.45	2.79	12.16	13.82
296	31.18	5.86	3.05	14.33	14.99		296	32.3	6.39	3	15.34	15.9
297	27.14	6.3	3.01	15.4	16.3		297	28.87	6.18	2.83	14.12	15.4
298	28.77	5.96	3.03	14.63	15.29		298	33.41	6.09	3.09	15.17	15.51
299	30.42	6.39	2.94	15.05	15.87		299	32.8	6.03	3.14	15.33	15.51
300	30.34	6.16	3	14.8	15.54		300	32.83	6.2	3.07	15.23	15.64
301	34.15	6.38	3.13	15.98	16.12		301	16.25	5.63	2.35	10.57	13.69
302	34.78	6.41	3.19	16.38	16.25		302	32.22	6.11	2.99	14.7	15.41
303	35.42	6.3	3.14	15.75	15.91		303	26.57	5.75	2.87	13.25	14.57
304	30.72	6.46	3.26	16.7	16.47		304	22.56	5.58	2.91	13.09	14.45
305	29.73	5.9	2.99	14.19	15.03		305	24.94	5.86	2.89	13.57	14.88
306	35.72	6.35	3.17	15.99	16.1		306	32.5	6.13	3.04	15.02	15.5
307	32.89	6.01	3.13	15.13	15.45		307	30.47	6.21	3.02	15.02	15.69
308	38.24	6.72	3.18	17.18	16.85		308	24.37	5.94	2.85	13.63	14.96
309	32.49	6.24	3.07	15.21	15.73		309	24.94	6.18	2.78	13.72	15.29
310	34.96	6.46	3.17	17.2	16.9		310	23.28	5.83	2.72	12.84	14.63
311	32.92	6.17	3.05	15.14	15.59		311	26.46	5.69	2.84	13.08	14.44
312	.	.	.	.	.		312	21.07	5.84	2.64	12.45	14.57
313	.	.	.	.	.		313	23.74	5.69	2.88	13.19	14.54
314	33.17	6.51	3.02	15.76	16.18		314	18.55	5.73	2.52	11.52	14.19
315	.	.	.	.	.		315	28	6.15	3.02	15.11	15.68
316	35.21	6.37	3.11	15.94	16.08		316	31.46	5.92	2.97	14.38	15.13
317	29.33	5.76	3.01	14.02	14.83		317	26.57	6.34	2.81	14.3	15.65
318	30.81	6.06	3.02	14.61	15.3		318	23.68	5.47	3.24	13.92	14.47
319	25.71	6.03	3.1	14.83	15.49		319	26.36	6.09	2.82	13.82	15.19
320	31.16	5.96	3.05	14.69	15.23		320	20.22	5.63	2.48	11.38	13.86
321	.	.	.	.	.		321	15.29	5.34	2.52	10.75	13.4
322	33.68	6.09	3.08	15.1	15.48		322	28.32	6.04	2.97	14.47	15.34
323	31.51	6.12	2.94	14.53	15.37		323	26.56	6.11	2.84	13.92	15.23
324	.	.	.	.	.		324	25.39	5.69	2.85	12.96	14.38
325	27.22	5.72	2.93	13.51	14.63		325	20.94	5.75	2.6	12.13	14.28
326	25.66	5.84	3.18	14.72	15.19		326	32.17	6.35	3	15.29	15.89
327	28.95	6.16	2.94	14.6	15.47		327	29.32	5.85	3.02	14.26	14.98
328	.	.	.	.	.		328	24.64	5.98	2.83	13.71	15.04
							329	25.46	5.61	2.83	12.88	14.28
"." denotes missing data							330	23.74	5.71	2.79	12.86	14.42
							331	27.65	5.95	2.82	13.49	14.86
							332	23.26	6.21	2.67	13.34	15.23
							333	22.35	5.82	2.76	12.99	14.71
							334	27.3	6.36	2.86	14.65	15.8
							335	12.56	5.59	2.43	11.01	13.93
							336	30.13	5.69	2.93	13.57	14.56
							337	23.42	6.13	2.65	13.04	15.03
							338	17	5.75	2.53	11.73	14.19
							339	25.93	6.1	2.88	14.11	15.31
							340	24.32	5.49	2.81	12.47	14.04
							341	12.63	5.44	2.28	9.78	13.26
							342	29.54	5.99	2.93	14.18	15.16
							343	28.85	5.77	2.94	13.73	14.72
							344	24.04	5.79	2.92	13.56	14.77
							345	18.19	5.83	2.53	11.84	14.42
							346	15	5.4	2.44	10.5	13.44
							347	25.97	6.17	2.94	14.68	15.61
							348	25.19	5.87	3.06	14.42	15.16
							349	31.2	6.02	3.11	15.09	15.49
							350	.	.	.	.	.
							351	36.49	6.43	3.21	16.65	16.37
							352	22.02	5.9	2.65	12.62	14.6
							353	24.58	5.75	3.19	14.48	15.04
							354	23.33	5.72	2.77	12.54	14.37
							355	22.16	5.73	2.81	12.85	14.45
							356	27.35	6.17	3.13	15.47	15.83
							357	33.35	6.08	3.11	15.33	15.61
							358	28.43	5.87	2.9	13.63	14.76
							359	27.73	6.06	2.92	14.25	15.19
							360	24.75	5.69	2.67	12.47	14.25
							361	18.35	5.8	2.75	12.8	14.64
							362	18.98	5.93	2.52	11.94	14.59
							363	16.15	5.69	2.83	12.69	14.72
							364	23.94	5.44	3.15	13.61	14.38
							365	24.12	6.17	2.73	13.51	15.29
							366	24.6	5.97	2.7	13.05	14.8
							367	23.38	5.9	2.73	12.8	14.63
							368	26.04	6.23	2.74	13.74	15.4
							369	20.46	6.1	2.53	12.43	14.91
							370	34.44	6.41	3.1	16.06	16.18
							371	29.39	6.38	2.98	15.18	15.94
							372	35.91	6.27	3.21	16.32	16.12
							373	30.84	5.93	2.95	14.14	15.02
							374	25.95	5.52	3.08	13.49	14.37
							375	21.58	5.53	2.67	11.78	13.89
							376	23.8	5.9	2.81	13.34	14.85
							377	29.67	5.9	3.13	14.77	15.22

## Sheet: Appendix C
Appendix C Developed SSR markers on chromosomes 2D and 7D for genetic map construction
Marker	Forward primer (5’-3’)	Reverse primer (5’-3’)	Annealing temperature (℃)
SSR-2013	ATAAGGACCCAGAAATCAGC	GATCAAGAGGATGGTGAAGA	55
SSR-2088	ACAACCCCCTAGGTAGACAT	GCATGGCTCTGCATATTAAC	55
SSR-2092	GATGTTGGTTGCAGTTTTCT	ACTGTGGCTGAGTTGGAGTA	55
SSR-2129	CTTCACCTGTGTCCATCTTT	AGGTAGAGGGGAAGAAACAC	55
SSR-2133	TCTTGTGCATTCAGTTCTTG	TGGGAGATGAAACCAACTTA	55
SSR-2167	TTACCCTGGACGTTCTACC	GTGAGGTGAGCAGTGAGTG	55
SSR-2180	TGCAAAGAAGCTATCCGATT	GCCACATTGACAAACACAAT	56
SSR-2202	CAATGAGTACACACCCAACCT	TTTATTTTCCTACGCCCTGA	57
SSR-2222	TGCTAGGGTACGCTATTGCT	TCACAGGAGAGACAAACACG	57
SSR-2225	TACTATGCGATCCTCCATTC	TTATCTTCCACTTTCGGCTA	55
SSR-2336	AATGGGAGGGAGAAACAATC	TCCTAATCTCGCATACTATACC	55
SSR-7004	TTGGAACGAAGAACAATTTGG	TATCTCCCTCCCCCTCTCTC	55
SSR-7007	GGAGGTAAAACCTGGAATTT	GATGACATCTTGTGGAATTG	55
SSR-7011	GGATAGGATCGCATATTTGG	CGTCACATAGAGTCGGTGAG	56
SSR-7016	TTTGTGCCATCATTTGTTTTATG	CACGAAGCCTGAACACAAGA	55
SSR-7018	CCTCACTGCATGAAGTTTTT	GGTCGAGTTAACGAACAGTC	55
SSR-7020	GCCTCATCACAATTGTACCT	GACCCGAGAATCATACACAT	55
SSR-7027	CGGACGTCTCCAGAATAGAT	CCTTCCCTCCTCTCACCT	55
SSR-7051	AACTATGCCATGCACCTAAT	CTCAAACCTCATGCTTTCAT	55
SSR-7059	TGACGCCCTATAAGTACACC	CCAAGATGAACTACCTCTGC	55
SSR-7074	GGGGTCTGTGAAAAAGTTTA	GGCTCATCTGCTAAGAGAAA	55
SSR-7086	AAAGCATGAGAGCTTACCAG	TCCCCATTTACTTTCTTGTG	55
SSR-7111	ACACGGTAGTGAGCACTCTT	AGACCGATAGATAGTTGTACAGG	55
SSR-7115	ATTGGCAGAGATCGTAACAT	TCGTTCGCTTGTCATTATTC	55
SSR-7122	CCAAAAACCAGGTATCTACG	TTGTTGAGAGTGGTGTTCCT	55
SSR-7129	GGAAAAGAACTATGGCTTCA	CCATAGCTTTTGGAAAGAGA	55
SSR-7148	ATCGTGGGTGTTACAGAGAG	AACCAATCTAGACCCTTTCC	55
SSR-7175	GCTACAAGACCTGTGAATGC	TAGGAACGGAGGGAGTATCA	56
SSR-7176	TATGCTAACAACCAACAACC	TAAAACTTGACATGGGAGGA	55
SSR-7252	ACTCAGGCGAGGGAAACTAC	ATGCGACTCTTGTTGGAAAA	55
SSR-7280	TTTAGGTTTAGGTTAAGTAGAAGG	CTAGTGAGAATTGAGATTATACACA	55

## Sheet: Appendix D
Appendix D Genotypic data of TAA10 and XX329 based on wheat 660K SNP chip.
probeset_id	TAA10	XX329
AX-108725169	A/A	A/A
AX-108725176	G/G	G/G
AX-108725179	G/G	G/G
AX-108725180	T/T	T/T
AX-108725184	T/T	T/T
AX-108725185	A/A	A/A
AX-108725186	T/T	T/T
AX-108725189	A/A	A/A
AX-108725196	C/C	A/A
AX-108725197	A/A	A/A
AX-108725198	T/T	T/T
AX-108725201	G/G	G/G
AX-108725205	G/G	G/G
AX-108725209	T/C	T/C
AX-108725210	T/G	T/G
AX-108725212	A/A	A/A
AX-108725213	T/T	T/T
AX-108725215	T/T	T/T
AX-108725228	C/C	C/C
AX-108725233	C/C	C/C
AX-108725235	A/A	A/A
AX-108725237	G/G	G/G
AX-108725239	A/A	A/A
AX-108725241	G/G	G/G
AX-108725242	T/C	T/C
AX-108725246	T/T	T/T
AX-108725248	C/C	C/C
AX-108725255	G/G	G/G
AX-108725256	T/T	T/T
AX-108725258	C/C	G/G
AX-108725259	C/C	C/C
AX-108725261	G/G	G/G
AX-108725262	A/A	A/A
AX-108725263	T/T	T/T
AX-108725264	G/G	A/A
AX-108725268	A/A	A/A
AX-108725274	A/G	A/G
AX-108725288	A/A	A/A
AX-108725289	G/G	G/G
AX-108725290	T/T	T/G
AX-108725291	C/C	C/C
AX-108725292	A/A	A/A
AX-108725293	T/C	T/C
AX-108725294	G/G	C/C
AX-108725296	C/C	C/C
AX-108725298	C/C	C/C
AX-108725299	C/C	C/C
AX-108725300	T/T	T/T
AX-108725301	G/G	G/G
AX-108725306	T/T	T/T
AX-108725308	C/C	C/C
AX-108725311	A/A	A/A
AX-108725312	A/A	A/A
AX-108725314	T/T	T/T
AX-108725318	G/G	C/G
AX-108725320	C/C	C/C
AX-108725323	A/T	A/T
AX-108725324	T/T	T/T
AX-108725325	G/G	G/G
AX-108725326	A/G	A/G
AX-108725327	G/G	G/G
AX-108725328	C/C	C/C
AX-108725331	A/G	A/G
AX-108725334	A/G	G/G
AX-108725335	T/T	T/T
AX-108725338	A/A	A/A
AX-108725340	G/G	G/G
AX-108725347	C/C	C/C
AX-108725348	T/T	T/T
AX-108725359	T/T	T/T
AX-108725365	T/T	T/T
AX-108725373	C/C	C/C
AX-108725374	T/T	T/T
AX-108725378	G/G	G/G
AX-108725380	A/A	A/A
AX-108725386	A/A	A/A
AX-108725387	C/C	C/C
AX-108725391	T/T	T/T
AX-108725395	C/C	C/C
AX-108725400	T/T	T/T
AX-108725401	T/T	C/C
AX-108725405	A/G	A/A
AX-108725406	T/T	G/G
AX-108725408	C/C	C/C
AX-108725414	C/C	C/C
AX-108725415	G/G	G/G
AX-108725416	T/T	T/T
AX-108725417	C/C	C/C
AX-108725420	T/T	T/T
AX-108725423	T/T	T/T
AX-108725425	A/A	A/A
AX-108725429	G/G	G/G
AX-108725431	G/G	G/G
AX-108725435	T/T	T/T
AX-108725436	C/C	C/C
AX-108725441	C/C	C/C
AX-108725443	T/T	T/T
AX-108725445	A/A	G/G
AX-108725446	T/T	T/T
AX-108725447	T/C	T/C
AX-108725456	---	---
AX-108725457	C/C	A/A
AX-108725461	G/G	---
AX-108725465	A/A	A/A
AX-108725467	A/A	A/A
AX-108725468	G/G	G/G
AX-108725475	C/C	C/C
AX-108725476	A/A	A/A
AX-108725480	G/G	G/G
AX-108725485	A/A	A/A
AX-108725487	T/T	T/T
AX-108725493	A/A	A/A
AX-108725494	C/C	C/C
AX-108725495	A/A	A/A
AX-108725496	G/G	G/G
AX-108725498	T/T	T/T
AX-108725499	C/C	C/C
AX-108725500	A/A	A/A
AX-108725502	A/A	A/A
AX-108725514	T/T	A/A
AX-108725521	C/C	C/C
AX-108725526	C/C	C/C
AX-108725527	A/A	A/A
AX-108725529	---	---
AX-108725530	A/A	A/A
AX-108725534	C/C	C/C
AX-108725535	G/G	G/G
AX-108725539	A/A	A/G
AX-108725540	G/G	G/G
AX-108725543	G/G	G/G
AX-108725544	C/C	C/C
AX-108725546	G/G	G/G
AX-108725549	C/C	C/C
AX-108725550	A/A	---
AX-108725555	C/C	C/C
AX-108725558	A/A	A/A
AX-108725560	G/G	G/G
AX-108725561	G/G	G/G
AX-108725567	---	---
AX-108725568	C/C	C/C
AX-108725570	T/T	T/T
AX-108725572	G/G	G/G
AX-108725579	A/A	A/A
AX-108725583	C/C	C/C
AX-108725584	G/G	G/G
AX-108725588	T/T	T/T
AX-108725589	G/G	G/G
AX-108725593	T/T	T/T
AX-108725595	C/C	C/C
AX-108725606	C/C	C/C
AX-108725607	A/A	A/A
AX-108725611	T/T	T/T
AX-108725614	A/A	A/A
AX-108725619	A/A	A/A
AX-108725620	C/C	C/C
AX-108725623	G/G	G/G
AX-108725629	T/T	T/T
AX-108725630	G/G	G/G
AX-108725631	T/C	T/C
AX-108725633	A/A	A/A
AX-108725635	A/A	A/A
AX-108725636	C/C	C/C
AX-108725641	C/C	C/C
AX-108725642	G/G	G/G
AX-108725643	G/G	G/G
AX-108725648	T/T	C/C
AX-108725652	A/A	A/A
AX-108725653	C/C	---
AX-108725661	G/G	G/G
AX-108725662	C/C	C/C
AX-108725664	C/C	C/C
AX-108725667	G/G	G/G
AX-108725668	G/G	G/G
AX-108725669	C/C	C/C
AX-108725673	C/C	C/C
AX-108725676	G/G	G/G
AX-108725684	T/T	T/T
AX-108725689	A/A	A/A
AX-108725690	T/T	T/T
AX-108725693	A/T	A/T
AX-108725695	T/T	T/T
AX-108725698	G/G	G/G
AX-108725699	A/A	A/A
AX-108725704	A/A	A/A
AX-108725709	T/T	T/T
AX-108725711	T/T	T/T
AX-108725713	T/T	T/T
AX-108725714	A/A	A/A
AX-108725723	C/C	C/C
AX-108725730	T/T	T/T
AX-108725734	T/T	T/T
AX-108725742	G/G	G/G
AX-108725744	C/C	C/C
AX-108725754	T/T	C/C
AX-108725755	T/T	T/C
AX-108725756	A/A	A/A
AX-108725758	T/T	T/T
AX-108725760	G/G	G/G
AX-108725761	G/G	G/G
AX-108725765	A/A	A/A
AX-108725767	G/G	G/G
AX-108725771	A/A	A/A
AX-108725772	T/T	T/T
AX-108725777	T/T	T/T
AX-108725778	G/G	G/G
AX-108725782	G/G	G/G
AX-108725787	C/C	C/C
AX-108725791	G/G	G/G
AX-108725794	A/A	A/A
AX-108725796	C/C	C/C
AX-108725797	C/C	C/C
AX-108725799	C/C	C/C
AX-108725802	A/A	A/A
AX-108725804	G/G	G/G
AX-108725807	G/G	G/G
AX-108725808	C/C	C/C
AX-108725809	T/T	T/T
AX-108725812	A/A	A/A
AX-108725817	---	A/G
AX-108725822	G/G	G/G
AX-108725823	C/C	C/C
AX-108725824	G/G	G/G
AX-108725828	T/T	T/T
AX-108725829	A/A	A/A
AX-108725833	C/C	T/C
AX-108725834	T/T	T/T
AX-108725835	G/G	---
AX-108725837	G/G	G/G
AX-108725841	T/T	T/T
AX-108725843	C/C	C/C
AX-108725846	T/T	T/T
AX-108725851	G/G	G/G
AX-108725853	T/T	T/T
AX-108725855	T/T	T/T
AX-108725860	A/A	A/A
AX-108725862	C/C	C/C
AX-108725863	T/T	T/T
AX-108725870	T/T	T/T
AX-108725871	A/C	A/C
AX-108725872	A/C	A/C
AX-108725876	C/C	C/C
AX-108725884	A/A	A/A
AX-108725892	A/A	A/A
AX-108725902	A/A	A/A
AX-108725904	G/G	G/G
AX-108725907	A/C	A/C
AX-108725908	G/G	G/G
AX-108725909	T/C	T/C
AX-108725912	G/G	G/G
AX-108725921	---	C/C
AX-108725922	A/A	A/A
AX-108725925	T/T	T/T
AX-108725931	C/C	C/C
AX-108725936	T/T	T/T
AX-108725943	G/G	G/G
AX-108725944	A/A	A/A
AX-108725946	C/C	C/C
AX-108725947	A/A	A/A
AX-108725951	T/T	T/T
AX-108725952	T/T	T/T
AX-108725953	G/G	G/G
AX-108725954	C/C	C/C
AX-108725957	C/C	C/C
AX-108725960	G/G	G/G
AX-108725963	T/T	T/T
AX-108725964	G/G	G/G
AX-108725965	A/A	A/A
AX-108725974	G/G	G/G
AX-108725980	T/T	T/T
AX-108725987	A/A	A/A
AX-108725990	A/G	A/A
AX-108726005	C/C	C/C
AX-108726008	T/T	T/T
AX-108726010	A/G	G/G
AX-108726015	A/A	A/A
AX-108726016	C/C	C/C
AX-108726018	G/G	G/G
AX-108726023	T/T	T/T
AX-108726026	T/T	T/T
AX-108726028	C/C	C/C
AX-108726031	G/G	G/G
AX-108726035	T/C	---
AX-108726037	T/T	T/T
AX-108726038	C/C	C/C
AX-108726039	C/C	C/C
AX-108726041	G/G	---
AX-108726043	C/C	C/C
AX-108726046	C/C	C/C
AX-108726047	T/C	T/C
AX-108726050	T/T	T/T
AX-108726051	C/G	C/G
AX-108726061	C/C	C/C
AX-108726064	C/C	C/C
AX-108726068	A/A	A/A
AX-108726070	A/A	A/A
AX-108726074	A/G	A/G
AX-108726079	T/T	T/T
AX-108726084	G/G	G/G
AX-108726090	G/G	G/G
AX-108726091	C/C	C/C
AX-108726094	A/G	A/A
AX-108726095	A/A	A/A
AX-108726097	T/T	T/T
AX-108726098	C/C	C/C
AX-108726103	T/C	T/C
AX-108726105	G/G	G/G
AX-108726107	G/G	G/G
AX-108726110	A/A	A/A
AX-108726112	A/A	A/A
AX-108726114	T/T	T/T
AX-108726115	A/A	A/A
AX-108726116	A/A	A/A
AX-108726119	G/G	A/A
AX-108726122	G/G	G/G
AX-108726124	A/G	A/G
AX-108726128	T/T	T/T
AX-108726133	A/A	A/A
AX-108726135	C/C	C/C
AX-108726137	A/A	A/A
AX-108726141	T/T	T/T
AX-108726143	T/T	T/T
AX-108726148	A/A	A/A
AX-108726149	G/G	G/G
AX-108726151	G/G	G/G
AX-108726157	G/G	G/G
AX-108726165	C/C	C/C
AX-108726167	A/G	A/G
AX-108726172	G/G	G/G
AX-108726174	G/G	G/G
AX-108726175	G/G	G/G
AX-108726178	A/A	A/A
AX-108726179	C/C	C/C
AX-108726188	T/T	T/T
AX-108726196	A/A	A/A
AX-108726197	A/A	C/C
AX-108726201	---	---
AX-108726203	G/G	G/G
AX-108726211	C/C	C/C
AX-108726212	C/C	---
AX-108726218	C/C	C/C
AX-108726222	C/C	C/C
AX-108726225	T/T	T/T
AX-108726231	A/A	A/A
AX-108726233	A/A	A/A
AX-108726239	C/C	C/C
AX-108726241	A/C	A/C
AX-108726243	C/C	C/C
AX-108726246	A/A	A/A
AX-108726252	C/C	C/C
AX-108726253	T/T	T/T
AX-108726257	A/A	A/A
AX-108726260	C/C	C/C
AX-108726262	C/C	C/C
AX-108726265	T/T	T/T
AX-108726266	T/T	T/C
AX-108726272	C/C	C/C
AX-108726273	G/G	G/G
AX-108726274	T/T	T/T
AX-108726275	G/G	G/G
AX-108726280	A/A	A/A
AX-108726283	T/T	T/T
AX-108726288	G/G	G/G
AX-108726292	T/T	T/T
AX-108726293	G/G	G/G
AX-108726296	G/G	G/G
AX-108726297	C/C	C/C
AX-108726301	A/A	A/A
AX-108726302	G/G	G/G
AX-108726308	A/A	A/A
AX-108726315	C/C	C/C
AX-108726321	A/A	A/A
AX-108726328	T/T	T/C
AX-108726329	T/T	T/T
AX-108726330	T/T	T/T
AX-108726334	C/C	C/C
AX-108726336	C/C	C/C
AX-108726337	C/C	C/C
AX-108726346	T/T	T/T
AX-108726347	C/C	C/C
AX-108726355	T/T	T/T
AX-108726365	A/A	A/A
AX-108726368	A/A	A/A
AX-108726370	T/T	T/T
AX-108726384	G/G	G/G
AX-108726388	G/G	G/G
AX-108726389	T/T	T/T
AX-108726391	G/G	G/G
AX-108726392	C/C	C/C
AX-108726393	C/C	C/C
AX-108726394	G/G	G/G
AX-108726395	A/A	A/A
AX-108726396	A/A	A/A
AX-108726401	C/C	C/C
AX-108726403	C/C	C/C
AX-108726405	---	---
AX-108726416	A/A	A/A
AX-108726417	G/G	G/G
AX-108726418	T/T	T/T
AX-108726419	C/C	C/C
AX-108726422	T/T	T/T
AX-108726424	A/A	A/A
AX-108726425	T/T	T/T
AX-108726427	G/G	G/G
AX-108726428	G/G	G/G
AX-108726429	A/G	A/G
AX-108726433	C/C	C/C
AX-108726440	G/G	G/G
AX-108726442	A/A	A/A
AX-108726443	A/A	A/A
AX-108726446	G/G	G/G
AX-108726447	G/G	G/G
AX-108726448	A/A	A/A
AX-108726454	C/C	---
AX-108726460	G/G	G/G
AX-108726463	G/G	T/G
AX-108726470	C/C	C/C
AX-108726472	C/C	C/C
AX-108726475	T/C	T/C
AX-108726476	---	C/C
AX-108726478	A/A	G/G
AX-108726481	A/A	A/C
AX-108726484	A/A	A/A
AX-108726485	T/T	T/T
AX-108726493	G/G	G/G
AX-108726495	C/C	C/C
AX-108726497	C/C	T/C
AX-108726498	G/G	G/G
AX-108726500	A/A	A/A
AX-108726502	T/T	T/T
AX-108726504	G/G	G/G
AX-108726506	C/C	C/C
AX-108726511	T/T	T/T
AX-108726515	T/T	T/T
AX-108726518	A/G	A/G
AX-108726520	T/T	T/T
AX-108726523	A/A	A/A
AX-108726527	G/G	T/G
AX-108726532	G/G	G/G
AX-108726539	C/C	---
AX-108726544	G/G	C/C
AX-108726546	A/A	A/A
AX-108726550	C/C	C/C
AX-108726553	T/T	T/T
AX-108726554	G/G	G/G
AX-108726567	T/T	T/T
AX-108726570	T/T	T/T
AX-108726574	A/A	A/A
AX-108726575	T/T	T/T
AX-108726577	A/A	A/A
AX-108726578	C/C	C/C
AX-108726579	G/G	G/G
AX-108726580	C/C	C/C
AX-108726594	G/G	G/G
AX-108726596	C/C	C/C
AX-108726598	C/C	C/C
AX-108726602	A/A	A/A
AX-108726604	G/G	G/G
AX-108726605	C/C	C/C
AX-108726608	C/C	C/C
AX-108726609	T/T	T/T
AX-108726612	G/G	G/G
AX-108726614	C/C	C/C
AX-108726616	T/T	T/T
AX-108726617	C/C	C/C
AX-108726622	G/G	G/G
AX-108726624	T/G	T/G
AX-108726629	G/G	G/G
AX-108726633	A/G	A/G
AX-108726635	T/T	T/T
AX-108726639	T/T	T/T
AX-108726640	T/T	T/T
AX-108726641	G/G	G/G
AX-108726642	C/C	C/C
AX-108726643	G/G	G/G
AX-108726644	C/C	C/C
AX-108726646	A/A	A/A
AX-108726648	C/C	C/C
AX-108726649	A/A	A/A
AX-108726650	A/A	A/A
AX-108726651	G/G	G/G
AX-108726653	G/G	---
AX-108726654	G/G	G/G
AX-108726655	G/G	G/G
AX-108726656	G/G	G/G
AX-108726661	T/T	T/T
AX-108726666	G/G	G/G
AX-108726673	A/A	A/A
AX-108726675	C/C	C/C
AX-108726679	T/T	T/T
AX-108726684	A/A	G/G
AX-108726686	A/A	A/A
AX-108726688	T/T	T/T
AX-108726692	T/T	T/T
AX-108726693	T/G	T/G
AX-108726697	C/C	C/C
AX-108726701	G/G	G/G
AX-108726702	C/C	C/C
AX-108726708	A/A	A/A
AX-108726713	G/G	G/G
AX-108726715	G/G	G/G
AX-108726716	A/C	C/C
AX-108726722	G/G	---
AX-108726724	C/C	C/G
AX-108726725	---	A/G
AX-108726726	G/G	A/G
AX-108726727	G/G	G/G
AX-108726732	C/C	C/C
AX-108726733	A/A	A/A
AX-108726739	C/C	C/C
AX-108726740	T/T	T/T
AX-108726741	T/T	T/T
AX-108726742	C/C	C/C
AX-108726743	G/G	G/G
AX-108726747	T/T	T/T
AX-108726751	C/C	C/C
AX-108726752	C/C	C/C
AX-108726753	G/G	G/G
AX-108726757	A/A	A/A
AX-108726759	G/G	A/G
AX-108726762	T/T	T/T
AX-108726766	G/G	G/G
AX-108726767	T/T	T/T
AX-108726768	G/G	G/G
AX-108726773	T/T	T/T
AX-108726776	T/T	T/T
AX-108726778	C/C	C/C
AX-108726779	C/C	C/C
AX-108726780	C/C	C/C
AX-108726782	T/T	T/T
AX-108726789	T/T	T/T
AX-108726793	T/T	T/T
AX-108726800	C/C	C/C
AX-108726802	C/C	C/C
AX-108726803	G/G	G/G
AX-108726809	G/G	C/C
AX-108726811	A/A	A/A
AX-108726814	T/T	T/T
AX-108726817	T/T	T/T
AX-108726823	A/A	A/A
AX-108726829	G/G	G/G
AX-108726830	A/C	A/C
AX-108726835	G/G	G/G
AX-108726855	G/G	G/G
AX-108726856	T/T	T/T
AX-108726858	---	A/C
AX-108726861	A/A	A/A
AX-108726870	C/C	C/C
AX-108726871	A/A	A/A
AX-108726872	G/G	G/G
AX-108726873	A/G	A/G
AX-108726874	---	---
AX-108726875	A/A	A/A
AX-108726877	T/T	T/T
AX-108726881	T/G	---
AX-108726883	C/C	C/C
AX-108726888	A/G	A/G
AX-108726897	C/C	C/C
AX-108726899	C/C	C/C
AX-108726900	G/G	G/G
AX-108726901	T/C	T/C
AX-108726906	C/C	C/C
AX-108726910	C/C	T/T
AX-108726912	G/G	G/G
AX-108726914	G/G	G/G
AX-108726915	A/A	A/G
AX-108726919	T/G	T/T
AX-108726922	C/C	C/C
AX-108726925	T/C	T/C
AX-108726927	T/T	T/T
AX-108726928	A/A	A/A
AX-108726929	G/G	G/G
AX-108726936	T/T	T/T
AX-108726937	C/G	G/G
AX-108726940	C/C	C/C
AX-108726950	C/C	C/C
AX-108726954	T/T	T/T
AX-108726957	C/C	C/C
AX-108726959	T/T	T/T
AX-108726960	G/G	G/G
AX-108726964	T/T	T/T
AX-108726969	---	C/C
AX-108726971	C/C	C/C
AX-108726972	T/T	T/T
AX-108726977	A/A	A/A
AX-108726985	C/C	---
AX-108726989	G/G	G/G
AX-108726992	G/G	A/A
AX-108726996	C/C	T/C
AX-108726997	G/G	G/G
AX-108726998	A/A	A/A
AX-108727002	C/C	A/A
AX-108727003	A/C	A/C
AX-108727006	C/C	C/C
AX-108727008	T/T	T/T
AX-108727009	C/C	C/C
AX-108727017	C/C	C/C
AX-108727020	G/G	G/G
AX-108727025	C/C	C/C
AX-108727031	C/C	C/C
AX-108727032	T/T	T/T
AX-108727034	T/T	T/T
AX-108727037	C/C	C/C
AX-108727041	A/A	A/A
AX-108727048	A/A	A/A
AX-108727051	T/T	T/T
AX-108727052	A/A	A/A
AX-108727061	C/C	C/C
AX-108727062	C/C	C/C
AX-108727063	C/C	C/C
AX-108727066	T/C	T/C
AX-108727068	C/C	C/C
AX-108727069	A/A	A/A
AX-108727078	A/A	A/A
AX-108727080	A/A	A/A
AX-108727087	C/C	T/T
AX-108727093	G/G	G/G
AX-108727096	A/A	A/A
AX-108727098	T/T	T/T
AX-108727101	A/A	A/A
AX-108727103	G/G	G/G
AX-108727104	C/C	C/C
AX-108727108	G/G	G/G
AX-108727109	A/A	A/A
AX-108727117	G/G	G/G
AX-108727118	T/C	T/C
AX-108727124	C/C	C/C
AX-108727125	C/C	C/C
AX-108727127	A/A	A/C
AX-108727131	G/G	G/G
AX-108727133	T/T	T/T
AX-108727137	G/G	G/G
AX-108727139	C/C	C/C
AX-108727144	C/C	C/C
AX-108727146	T/T	T/T
AX-108727149	C/C	C/C
AX-108727150	C/C	C/C
AX-108727151	G/G	G/G
AX-108727155	T/T	T/T
AX-108727156	G/G	G/G
AX-108727157	G/G	G/G
AX-108727159	A/A	A/A
AX-108727164	A/A	A/A
AX-108727165	G/G	G/G
AX-108727167	G/G	G/G
AX-108727175	C/C	C/C
AX-108727182	T/C	T/C
AX-108727186	---	---
AX-108727190	---	A/A
AX-108727196	C/C	C/C
AX-108727202	G/G	G/G
AX-108727205	G/G	G/G
AX-108727206	A/C	C/C
AX-108727208	G/G	C/G
AX-108727217	T/T	T/T
AX-108727219	T/C	T/C
AX-108727220	---	A/A
AX-108727221	T/T	T/T
AX-108727222	A/A	A/A
AX-108727224	C/C	C/C
AX-108727228	G/G	G/G
AX-108727229	A/A	A/A
AX-108727234	C/C	C/C
AX-108727237	G/G	G/G
AX-108727248	A/C	A/C
AX-108727251	C/C	T/C
AX-108727252	---	G/G
AX-108727253	T/T	T/T
AX-108727254	A/T	A/T
AX-108727258	G/G	G/G
AX-108727264	T/T	T/T
AX-108727265	A/A	A/A
AX-108727266	C/C	C/C
AX-108727267	T/T	T/T
AX-108727268	G/G	G/G
AX-108727271	G/G	G/G
AX-108727282	A/A	A/A
AX-108727286	T/T	T/T
AX-108727290	G/G	G/G
AX-108727291	C/C	C/C
AX-108727297	C/C	C/C
AX-108727300	C/C	C/C
AX-108727311	G/G	G/G
AX-108727313	T/C	C/C
AX-108727314	T/T	---
AX-108727324	C/C	C/C
AX-108727326	T/T	T/T
AX-108727328	G/G	G/G
AX-108727333	C/C	A/A
AX-108727343	T/T	C/C
AX-108727344	C/C	C/C
AX-108727345	C/C	C/C
AX-108727349	C/C	C/C
AX-108727351	C/C	C/C
AX-108727358	A/T	A/T
AX-108727362	C/C	C/C
AX-108727365	T/T	T/T
AX-108727366	G/G	G/G
AX-108727367	G/G	A/G
AX-108727368	G/G	G/G
AX-108727369	A/G	A/A
AX-108727371	A/A	A/A
AX-108727379	G/G	G/G
AX-108727383	T/T	T/T
AX-108727384	---	T/C
AX-108727385	G/G	G/G
AX-108727388	T/T	T/T
AX-108727390	C/C	C/C
AX-108727391	C/C	C/C
AX-108727396	A/G	A/G
AX-108727398	G/G	G/G
AX-108727400	T/T	A/A
AX-108727401	T/T	T/T
AX-108727402	G/G	G/G
AX-108727407	G/G	G/G
AX-108727409	C/C	C/C
AX-108727414	G/G	---
AX-108727418	G/G	G/G
AX-108727422	A/A	A/A
AX-108727424	A/A	A/A
AX-108727430	G/G	G/G
AX-108727432	A/A	A/A
AX-108727435	A/A	A/A
AX-108727441	C/C	C/C
AX-108727444	C/C	C/C
AX-108727445	C/C	C/C
AX-108727450	C/C	C/C
AX-108727458	C/C	C/C
AX-108727459	G/G	G/G
AX-108727462	C/C	C/C
AX-108727463	T/T	T/T
AX-108727468	T/T	T/T
AX-108727475	T/T	T/T
AX-108727477	---	G/G
AX-108727478	C/C	C/C
AX-108727485	A/G	A/G
AX-108727495	G/G	G/G
AX-108727497	A/A	A/A
AX-108727499	A/A	A/A
AX-108727500	C/C	C/C
AX-108727501	A/A	A/A
AX-108727502	C/C	C/C
AX-108727507	C/C	C/C
AX-108727508	C/C	C/C
AX-108727512	T/T	T/T
AX-108727514	A/A	A/A
AX-108727515	T/T	T/T
AX-108727517	G/G	G/G
AX-108727520	G/G	G/G
AX-108727522	A/A	A/A
AX-108727526	G/G	G/G
AX-108727528	C/C	C/C
AX-108727530	C/C	C/C
AX-108727531	G/G	A/A
AX-108727532	G/G	G/G
AX-108727538	C/C	C/C
AX-108727539	A/A	A/A
AX-108727542	T/T	T/T
AX-108727543	A/A	A/A
AX-108727549	A/A	A/A
AX-108727554	C/C	C/C
AX-108727560	A/A	A/A
AX-108727564	G/G	G/G
AX-108727566	C/C	C/C
AX-108727568	T/T	G/G
AX-108727572	G/G	G/G
AX-108727580	---	A/G
AX-108727581	C/C	C/C
AX-108727582	T/T	T/T
AX-108727585	C/C	C/C
AX-108727587	G/G	A/A
AX-108727588	C/C	C/C
AX-108727593	A/A	A/A
AX-108727595	G/G	T/G
AX-108727598	C/C	C/C
AX-108727603	G/G	G/G
AX-108727605	A/A	A/A
AX-108727608	G/G	G/G
AX-108727614	G/G	G/G
AX-108727615	A/A	A/A
AX-108727616	C/G	C/G
AX-108727617	A/A	A/A
AX-108727619	T/T	T/T
AX-108727625	A/A	A/A
AX-108727630	C/C	C/C
AX-108727631	T/T	T/T
AX-108727648	A/C	A/C
AX-108727649	T/T	T/T
AX-108727658	T/G	T/G
AX-108727662	A/A	A/A
AX-108727664	A/A	A/A
AX-108727666	T/T	T/T
AX-108727677	C/C	C/C
AX-108727684	C/C	---
AX-108727687	A/A	A/A
AX-108727694	A/A	A/G
AX-108727698	T/G	T/T
AX-108727702	A/A	A/A
AX-108727705	G/G	G/G
AX-108727712	C/C	C/C
AX-108727714	A/A	A/A
AX-108727718	A/A	A/A
AX-108727726	T/T	T/T
AX-108727729	A/A	A/A
AX-108727735	C/C	C/C
AX-108727737	C/C	C/C
AX-108727738	T/T	T/T
AX-108727742	T/T	T/T
AX-108727745	G/G	G/G
AX-108727753	A/A	A/G
AX-108727763	T/T	T/T
AX-108727764	G/G	G/G
AX-108727765	T/T	T/T
AX-108727769	T/G	T/G
AX-108727771	G/G	G/G
AX-108727774	G/G	---
AX-108727777	C/C	C/C
AX-108727779	T/T	T/T
AX-108727781	A/A	A/A
AX-108727787	C/C	C/C
AX-108727788	C/C	C/C
AX-108727790	A/C	A/C
AX-108727792	A/A	A/A
AX-108727793	G/G	A/A
AX-108727795	G/G	G/G
AX-108727796	C/C	C/C
AX-108727801	A/G	A/A
AX-108727802	A/A	A/A
AX-108727806	G/G	G/G
AX-108727808	C/C	C/C
AX-108727811	T/T	T/T
AX-108727813	A/A	A/A
AX-108727814	T/T	T/T
AX-108727815	---	---
AX-108727818	A/A	A/A
AX-108727820	C/C	A/C
AX-108727823	C/C	C/C
AX-108727824	C/C	C/C
AX-108727827	A/A	A/A
AX-108727828	G/G	G/G
AX-108727830	C/C	T/T
AX-108727833	A/A	A/A
AX-108727834	G/G	G/G
AX-108727836	G/G	A/A
AX-108727837	G/G	G/G
AX-108727847	C/C	C/C
AX-108727852	A/A	---
AX-108727854	C/C	C/C
AX-108727855	C/C	C/C
AX-108727856	C/C	C/C
AX-108727857	G/G	G/G
AX-108727861	C/C	C/C
AX-108727866	T/T	T/T
AX-108727867	G/G	G/G
AX-108727876	C/C	C/C
AX-108727878	G/G	G/G
AX-108727881	G/G	G/G
AX-108727882	A/A	G/G
AX-108727883	C/C	C/C
AX-108727888	C/C	C/C
AX-108727893	G/G	G/G
AX-108727897	G/G	G/G
AX-108727899	T/T	T/T
AX-108727902	G/G	G/G
AX-108727907	T/T	T/T
AX-108727911	C/C	C/C
AX-108727919	G/G	G/G
AX-108727933	---	A/C
AX-108727939	C/C	C/C
AX-108727941	A/A	A/A
AX-108727946	T/T	T/T
AX-108727949	G/G	G/G
AX-108727952	A/G	A/G
AX-108727955	A/A	A/A
AX-108727958	C/C	C/C
AX-108727963	T/T	T/T
AX-108727964	A/A	A/A
AX-108727967	C/C	C/C
AX-108727973	T/T	T/T
AX-108727975	T/T	T/T
AX-108727984	C/C	C/C
AX-108727985	T/T	T/T
AX-108727986	A/A	A/A
AX-108727988	C/C	C/C
AX-108727993	A/A	G/G
AX-108727994	T/G	T/G
AX-108728000	T/T	T/T
AX-108728001	G/G	G/G
AX-108728002	G/G	G/G
AX-108728004	T/T	T/T
AX-108728005	G/G	G/G
AX-108728009	G/G	G/G
AX-108728029	C/C	C/C
AX-108728032	C/C	C/C
AX-108728036	C/C	C/C
AX-108728041	A/A	A/A
AX-108728042	C/C	C/C
AX-108728047	A/A	A/A
AX-108728054	T/G	T/G
AX-108728055	G/G	G/G
AX-108728057	T/T	T/T
AX-108728058	C/C	C/C
AX-108728062	A/A	A/A
AX-108728063	G/G	G/G
AX-108728064	G/G	G/G
AX-108728065	A/A	---
AX-108728069	G/G	G/G
AX-108728080	G/G	G/G
AX-108728086	G/G	G/G
AX-108728087	A/A	A/A
AX-108728090	---	A/A
AX-108728091	T/T	T/T
AX-108728093	G/G	G/G
AX-108728098	T/T	T/T
AX-108728101	C/C	C/C
AX-108728102	T/T	T/T
AX-108728106	A/A	A/A
AX-108728108	G/G	G/G
AX-108728110	T/T	T/T
AX-108728112	G/G	---
AX-108728114	A/A	A/A
AX-108728115	C/C	T/C
AX-108728117	C/C	C/C
AX-108728119	---	---
AX-108728122	G/G	G/G
AX-108728123	T/T	T/T
AX-108728125	C/C	C/C
AX-108728129	A/A	A/A
AX-108728130	C/C	C/C
AX-108728132	C/C	C/C
AX-108728133	T/T	T/T
AX-108728147	T/T	T/T
AX-108728148	G/G	G/G
AX-108728151	G/G	G/G
AX-108728153	C/C	C/C
AX-108728156	T/T	T/T
AX-108728163	G/G	G/G
AX-108728165	T/T	T/T
AX-108728167	T/T	T/T
AX-108728171	C/C	T/C
AX-108728172	A/A	A/A
AX-108728176	A/A	A/A
AX-108728179	A/A	A/A
AX-108728185	---	G/G
AX-108728187	C/C	C/C
AX-108728189	C/C	C/C
AX-108728191	C/C	C/C
AX-108728195	G/G	G/G
AX-108728200	G/G	G/G
AX-108728201	C/C	C/C
AX-108728206	C/C	C/C
AX-108728208	C/C	C/C
AX-108728210	C/C	C/C
AX-108728211	T/T	T/T
AX-108728213	A/A	A/A
AX-108728216	C/C	C/C
AX-108728218	A/A	A/A
AX-108728223	G/G	G/G
AX-108728225	A/G	A/G
AX-108728226	T/T	T/T
AX-108728227	C/C	C/C
AX-108728233	A/A	A/A
AX-108728239	T/T	T/T
AX-108728248	T/T	T/T
AX-108728253	T/T	T/T
AX-108728265	C/C	C/C
AX-108728269	C/C	C/C
AX-108728270	G/G	G/G
AX-108728271	A/G	A/A
AX-108728272	T/T	T/T
AX-108728274	T/T	T/T
AX-108728276	T/T	C/C
AX-108728277	A/A	A/A
AX-108728283	G/G	G/G
AX-108728285	A/A	A/A
AX-108728287	G/G	G/G
AX-108728288	T/T	T/T
AX-108728290	T/T	C/C
AX-108728294	A/A	A/A
AX-108728297	A/A	A/A
AX-108728299	C/C	C/C
AX-108728304	T/C	T/C
AX-108728306	C/C	C/C
AX-108728312	G/G	A/G
AX-108728315	G/G	G/G
AX-108728328	C/C	C/C
AX-108728330	T/T	T/T
AX-108728331	G/G	G/G
AX-108728338	A/A	A/A
AX-108728342	G/G	G/G
AX-108728351	A/A	G/G
AX-108728353	A/A	A/A
AX-108728359	T/T	T/T
AX-108728362	C/C	C/C
AX-108728365	G/G	A/A
AX-108728371	C/C	C/C
AX-108728375	G/G	A/A
AX-108728377	G/G	G/G
AX-108728380	G/G	G/G
AX-108728382	C/C	C/C
AX-108728385	A/A	A/A
AX-108728388	G/G	G/G
AX-108728391	A/A	A/A
AX-108728393	C/C	C/C
AX-108728394	A/A	A/A
AX-108728396	T/T	T/T
AX-108728402	G/G	G/G
AX-108728404	C/C	C/C
AX-108728406	G/G	G/G
AX-108728407	C/C	C/C
AX-108728408	G/G	G/G
AX-108728411	A/G	---
AX-108728421	A/G	A/G
AX-108728422	A/A	A/A
AX-108728430	G/G	G/G
AX-108728432	C/C	C/C
AX-108728434	T/T	T/T
AX-108728437	G/G	G/G
AX-108728443	A/A	A/A
AX-108728445	A/A	A/A
AX-108728450	T/T	T/T
AX-108728451	A/A	A/A
AX-108728453	T/T	T/T
AX-108728455	G/G	G/G
AX-108728458	T/T	T/T
AX-108728465	C/C	C/C
AX-108728467	C/G	C/G
AX-108728472	A/A	A/A
AX-108728474	C/C	C/C
AX-108728483	A/A	A/A
AX-108728488	G/G	G/G
AX-108728489	A/A	A/A
AX-108728492	A/A	A/A
AX-108728500	G/G	G/G
AX-108728502	C/C	T/T
AX-108728505	G/G	G/G
AX-108728514	G/G	G/G
AX-108728517	G/G	G/G
AX-108728518	A/A	A/A
AX-108728519	G/G	G/G
AX-108728520	C/C	C/C
AX-108728524	T/T	T/T
AX-108728526	G/G	A/A
AX-108728535	T/T	T/T
AX-108728547	C/C	C/C
AX-108728551	T/T	T/T
AX-108728553	G/G	G/G
AX-108728556	T/T	T/T
AX-108728558	T/T	T/T
AX-108728563	G/G	G/G
AX-108728564	C/C	C/C
AX-108728568	T/T	G/G
AX-108728569	A/C	A/C
AX-108728572	T/T	C/C
AX-108728573	T/T	T/G
AX-108728576	A/A	A/A
AX-108728581	A/A	A/A
AX-108728582	C/C	C/C
AX-108728594	C/C	C/C
AX-108728595	C/C	C/C
AX-108728597	T/C	T/C
AX-108728602	T/T	T/T
AX-108728608	C/C	C/C
AX-108728609	A/A	A/A
AX-108728610	T/T	T/T
AX-108728615	A/G	A/G
AX-108728618	T/C	T/C
AX-108728619	C/C	C/C
AX-108728620	T/T	T/T
AX-108728623	C/C	C/C
AX-108728626	T/C	T/C
AX-108728632	A/A	A/A
AX-108728633	C/C	C/C
AX-108728635	A/A	A/A
AX-108728636	G/G	G/G
AX-108728638	G/G	G/G
AX-108728639	T/G	T/G
AX-108728640	T/G	T/G
AX-108728642	T/C	T/C
AX-108728652	A/G	A/G
AX-108728654	A/A	A/A
AX-108728656	G/G	G/G
AX-108728659	T/T	T/T
AX-108728662	T/T	T/T
AX-108728665	C/C	C/C
AX-108728666	C/C	C/C
AX-108728667	G/G	G/G
AX-108728669	A/A	A/A
AX-108728675	C/C	C/C
AX-108728676	C/C	C/C
AX-108728678	T/T	T/T
AX-108728679	C/C	C/C
AX-108728684	A/A	A/A
AX-108728697	A/A	A/A
AX-108728701	C/C	C/C
AX-108728705	G/G	G/G
AX-108728708	G/G	G/G
AX-108728712	G/G	G/G
AX-108728714	G/G	---
AX-108728716	A/A	A/A
AX-108728727	A/A	G/G
AX-108728733	---	---
AX-108728734	C/C	C/C
AX-108728735	C/C	C/C
AX-108728736	A/A	A/A
AX-108728737	G/G	G/G
AX-108728740	A/A	A/A
AX-108728744	G/G	G/G
AX-108728749	C/C	C/C
AX-108728751	C/C	C/C
AX-108728752	C/C	C/C
AX-108728755	C/C	C/C
AX-108728758	T/T	T/T
AX-108728759	G/G	G/G
AX-108728760	T/T	T/T
AX-108728761	T/T	T/T
AX-108728762	A/A	A/A
AX-108728763	T/T	---
AX-108728765	T/T	T/T
AX-108728766	G/G	G/G
AX-108728767	A/A	A/A
AX-108728768	A/A	A/A
AX-108728772	G/G	G/G
AX-108728773	T/T	T/T
AX-108728779	T/T	T/T
AX-108728780	T/T	T/T
AX-108728783	T/T	T/T
AX-108728784	---	C/C
AX-108728785	G/G	G/G
AX-108728789	C/C	---
AX-108728790	G/G	G/G
AX-108728791	C/C	C/C
AX-108728793	C/C	C/C
AX-108728795	G/G	G/G
AX-108728798	A/A	A/A
AX-108728803	G/G	G/G
AX-108728804	G/G	G/G
AX-108728807	G/G	G/G
AX-108728821	G/G	G/G
AX-108728824	G/G	G/G
AX-108728830	G/G	G/G
AX-108728835	G/G	G/G
AX-108728836	C/C	C/C
AX-108728837	T/T	T/T
AX-108728838	A/A	A/A
AX-108728844	G/G	G/G
AX-108728846	T/C	C/C
AX-108728847	C/C	C/G
AX-108728854	C/C	C/C
AX-108728856	A/A	A/A
AX-108728858	T/T	T/T
AX-108728859	C/C	C/C
AX-108728860	C/C	C/C
AX-108728863	T/T	T/T
AX-108728867	T/T	T/T
AX-108728868	C/C	C/C
AX-108728869	G/G	G/G
AX-108728870	A/A	A/A
AX-108728871	T/T	T/T
AX-108728876	G/G	G/G
AX-108728880	A/A	A/A
AX-108728888	G/G	G/G
AX-108728895	T/T	T/T
AX-108728896	C/C	C/C
AX-108728897	G/G	G/G
AX-108728905	A/A	A/A
AX-108728908	G/G	G/G
AX-108728909	C/C	C/C
AX-108728911	A/A	A/A
AX-108728914	C/C	C/C
AX-108728918	G/G	G/G
AX-108728919	A/A	A/A
AX-108728924	A/G	G/G
AX-108728925	---	A/A
AX-108728939	G/G	C/C
AX-108728941	T/T	T/T
AX-108728944	T/G	G/G
AX-108728945	C/C	C/C
AX-108728946	G/G	G/G
AX-108728949	T/G	T/G
AX-108728955	C/C	C/C
AX-108728956	C/C	C/C
AX-108728957	C/C	C/C
AX-108728958	C/C	C/C
AX-108728962	C/C	A/C
AX-108728968	T/T	T/T
AX-108728975	T/T	T/T
AX-108728976	A/A	A/A
AX-108728977	G/G	G/G
AX-108728980	G/G	G/G
AX-108728985	G/G	G/G
AX-108728987	A/A	A/A
AX-108728988	A/A	A/A
AX-108728998	A/A	A/A
AX-108728999	C/C	C/C
AX-108729002	C/C	C/C
AX-108729003	G/G	G/G
AX-108729006	C/C	C/C
AX-108729016	C/C	C/C
AX-108729020	A/A	A/A
AX-108729022	G/G	G/G
AX-108729023	G/G	G/G
AX-108729025	T/T	T/T
AX-108729026	C/C	C/C
AX-108729031	G/G	G/G
AX-108729033	C/C	C/C
AX-108729034	C/C	C/C
AX-108729035	C/G	C/G
AX-108729037	T/T	T/T
AX-108729041	G/G	G/G
AX-108729046	T/T	T/T
AX-108729047	T/C	T/C
AX-108729048	C/C	C/C
AX-108729057	G/G	G/G
AX-108729059	C/C	C/C
AX-108729062	C/C	C/C
AX-108729068	C/C	C/C
AX-108729070	G/G	G/G
AX-108729073	T/T	T/T
AX-108729074	C/C	C/C
AX-108729075	G/G	A/G
AX-108729078	T/T	T/T
AX-108729079	T/C	T/C
AX-108729080	---	C/C
AX-108729088	C/C	C/C
AX-108729094	T/T	T/T
AX-108729095	A/A	A/A
AX-108729097	C/C	C/C
AX-108729098	G/G	G/G
AX-108729099	C/C	G/G
AX-108729103	C/C	C/C
AX-108729106	G/G	G/G
AX-108729109	A/G	A/G
AX-108729111	G/G	---
AX-108729112	T/T	T/T
AX-108729114	A/A	A/A
AX-108729116	C/C	C/C
AX-108729117	T/T	T/T
AX-108729119	G/G	G/G
AX-108729121	G/G	G/G
AX-108729130	T/T	T/T
AX-108729135	---	G/G
AX-108729136	C/C	C/C
AX-108729138	T/T	T/T
AX-108729143	T/T	T/T
AX-108729147	A/C	A/C
AX-108729153	C/C	C/C
AX-108729156	A/C	---
AX-108729157	T/T	T/T
AX-108729158	A/A	A/A
AX-108729163	---	G/G
AX-108729168	T/T	T/T
AX-108729182	A/G	A/G
AX-108729193	A/A	A/A
AX-108729196	C/C	C/C
AX-108729197	T/T	T/T
AX-108729200	G/G	G/G
AX-108729201	T/C	T/C
AX-108729202	A/A	A/A
AX-108729206	A/A	A/A
AX-108729211	A/A	A/A
AX-108729212	C/C	C/C
AX-108729216	C/C	C/C
AX-108729221	A/A	A/A
AX-108729222	C/C	C/C
AX-108729225	G/G	G/G
AX-108729230	C/C	C/C
AX-108729238	C/C	C/C
AX-108729241	G/G	G/G
AX-108729249	G/G	G/G
AX-108729251	C/C	C/C
AX-108729253	G/G	G/G
AX-108729257	T/T	C/C
AX-108729259	C/C	C/C
AX-108729273	T/T	T/T
AX-108729278	A/A	A/A
AX-108729280	T/T	C/C
AX-108729284	C/C	C/C
AX-108729285	G/G	G/G
AX-108729286	G/G	G/G
AX-108729287	C/C	C/C
AX-108729290	C/C	C/C
AX-108729291	C/C	C/C
AX-108729294	C/C	C/C
AX-108729295	A/A	A/A
AX-108729299	C/C	C/C
AX-108729300	G/G	G/G
AX-108729303	A/A	A/A
AX-108729307	T/C	T/C
AX-108729309	A/A	A/A
AX-108729310	T/C	T/T
AX-108729315	T/T	T/T
AX-108729317	G/G	G/G
AX-108729318	T/T	T/T
AX-108729319	C/C	C/C
AX-108729324	A/A	A/A
AX-108729326	A/A	A/A
AX-108729328	T/T	T/T
AX-108729329	T/T	T/T
AX-108729330	A/A	A/A
AX-108729335	T/T	T/T
AX-108729336	G/G	G/G
AX-108729340	A/G	---
AX-108729342	C/C	C/C
AX-108729343	C/C	C/C
AX-108729346	C/C	C/C
AX-108729348	T/C	T/C
AX-108729350	A/A	A/A
AX-108729351	C/C	C/G
AX-108729355	G/G	G/G
AX-108729365	T/T	T/T
AX-108729368	T/T	T/T
AX-108729371	C/C	C/C
AX-108729381	A/A	A/A
AX-108729389	T/T	T/T
AX-108729390	G/G	G/G
AX-108729397	C/C	C/C
AX-108729398	A/A	A/A
AX-108729399	C/C	C/C
AX-108729400	T/T	T/T
AX-108729402	G/G	G/G
AX-108729410	A/A	A/A
AX-108729413	A/A	A/G
AX-108729414	A/G	A/G
AX-108729416	G/G	G/G
AX-108729417	A/A	A/A
AX-108729418	T/T	T/T
AX-108729421	C/C	C/C
AX-108729426	G/G	G/G
AX-108729429	T/T	T/T
AX-108729430	C/C	C/C
AX-108729432	G/G	G/G
AX-108729434	A/A	A/A
AX-108729436	T/T	T/T
AX-108729438	A/A	G/G
AX-108729441	G/G	G/G
AX-108729443	C/C	---
AX-108729446	G/G	G/G
AX-108729450	T/T	T/T
AX-108729452	A/G	A/G
AX-108729454	T/T	T/T
AX-108729456	G/G	A/A
AX-108729461	T/T	T/T
AX-108729467	C/C	C/C
AX-108729469	C/C	---
AX-108729470	G/G	G/G
AX-108729475	T/T	T/T
AX-108729478	A/A	A/A
AX-108729479	T/T	T/T
AX-108729481	G/G	G/G
AX-108729482	A/G	A/G
AX-108729483	G/G	G/G
AX-108729489	G/G	G/G
AX-108729490	A/A	A/A
AX-108729491	T/T	T/T
AX-108729493	C/C	C/C
AX-108729495	A/A	A/A
AX-108729496	T/T	T/T
AX-108729500	T/T	T/T
AX-108729502	G/G	G/G
AX-108729506	G/G	G/G
AX-108729507	G/G	G/G
AX-108729509	T/G	T/T
AX-108729510	A/A	A/A
AX-108729512	G/G	G/G
AX-108729513	A/A	A/A
AX-108729517	T/T	T/T
AX-108729518	T/T	G/G
AX-108729519	---	C/G
AX-108729523	C/C	C/C
AX-108729524	A/A	A/A
AX-108729527	T/T	T/T
AX-108729528	T/C	T/T
AX-108729529	A/A	A/A
AX-108729531	G/G	G/G
AX-108729535	T/T	T/T
AX-108729536	C/C	C/C
AX-108729539	C/C	C/C
AX-108729540	A/A	A/A
AX-108729542	C/C	---
AX-108729544	T/T	T/T
AX-108729548	G/G	G/G
AX-108729550	G/G	T/T
AX-108729557	C/C	C/C
AX-108729558	G/G	G/G
AX-108729564	C/C	---
AX-108729565	T/T	T/T
AX-108729566	C/C	C/C
AX-108729567	T/T	T/T
AX-108729568	C/C	C/C
AX-108729571	G/G	G/G
AX-108729575	G/G	G/G
AX-108729577	G/G	G/G
AX-108729578	---	---
AX-108729580	C/C	C/C
AX-108729587	C/C	C/C
AX-108729591	G/G	G/G
AX-108729592	G/G	C/C
AX-108729593	A/A	A/A
AX-108729600	G/G	G/G
AX-108729606	A/A	A/A
AX-108729607	C/C	C/C
AX-108729610	T/T	T/T
AX-108729611	A/A	A/A
AX-108729616	T/T	T/T
AX-108729618	C/C	C/C
AX-108729645	T/T	T/T
AX-108729649	T/T	T/T
AX-108729650	G/G	G/G
AX-108729652	A/A	A/A
AX-108729655	C/C	C/C
AX-108729656	T/T	T/T
AX-108729657	G/G	G/G
AX-108729663	G/G	G/G
AX-108729664	A/A	A/A
AX-108729669	A/A	A/A
AX-108729673	C/C	C/C
AX-108729682	C/C	C/C
AX-108729683	A/A	A/A
AX-108729688	A/A	A/A
AX-108729689	C/C	C/C
AX-108729691	G/G	A/G
AX-108729692	C/C	C/C
AX-108729697	G/G	G/G
AX-108729698	A/A	A/A
AX-108729702	C/C	C/C
AX-108729705	C/C	C/C
AX-108729706	C/C	C/C
AX-108729721	---	C/C
AX-108729723	C/C	G/G
AX-108729728	A/A	A/A
AX-108729731	G/G	G/G
AX-108729734	C/C	---
AX-108729737	G/G	G/G
AX-108729738	C/C	C/C
AX-108729742	T/T	T/T
AX-108729743	A/A	A/A
AX-108729744	C/C	C/C
AX-108729745	A/A	A/A
AX-108729752	C/C	C/C
AX-108729753	G/G	G/G
AX-108729764	C/C	C/C
AX-108729767	A/A	A/A
AX-108729768	A/A	A/A
AX-108729774	C/C	C/C
AX-108729778	C/C	C/C
AX-108729780	A/A	A/A
AX-108729781	C/C	A/C
AX-108729783	A/A	A/A
AX-108729784	G/G	G/G
AX-108729787	T/C	T/C
AX-108729790	C/C	C/C
AX-108729793	G/G	G/G
AX-108729794	T/T	T/T
AX-108729797	G/G	C/C
AX-108729799	G/G	G/G
AX-108729813	T/T	T/T
AX-108729818	T/T	T/T
AX-108729819	G/G	A/A
AX-108729820	C/C	C/C
AX-108729823	T/T	T/T
AX-108729825	C/C	C/C
AX-108729829	G/G	G/G
AX-108729832	A/A	A/A
AX-108729836	T/T	T/T
AX-108729838	G/G	G/G
AX-108729843	T/T	---
AX-108729844	T/T	T/T
AX-108729850	A/T	T/T
AX-108729852	A/A	A/A
AX-108729855	G/G	G/G
AX-108729856	T/T	T/T
AX-108729858	A/A	A/A
AX-108729864	T/T	T/T
AX-108729865	A/A	A/A
AX-108729866	C/C	C/C
AX-108729867	T/T	T/T
AX-108729870	C/C	C/C
AX-108729874	G/G	G/G
AX-108729875	C/C	C/C
AX-108729881	G/G	G/G
AX-108729885	C/C	C/C
AX-108729891	G/G	G/G
AX-108729895	T/T	T/T
AX-108729899	G/G	G/G
AX-108729901	A/A	A/A
AX-108729907	T/T	T/T
AX-108729912	T/T	T/T
AX-108729913	T/T	T/T
AX-108729918	G/G	G/G
AX-108729920	G/G	G/G
AX-108729924	A/A	A/A
AX-108729926	C/C	C/C
AX-108729928	T/C	T/C
AX-108729930	T/T	G/G
AX-108729931	G/G	T/T
AX-108729932	G/G	G/G
AX-108729936	C/C	C/C
AX-108729940	G/G	G/G
AX-108729943	C/C	C/C
AX-108729944	G/G	G/G
AX-108729948	T/T	T/T
AX-108729949	G/G	G/G
AX-108729952	A/G	A/G
AX-108729953	A/A	A/A
AX-108729955	G/G	G/G
AX-108729958	T/T	T/T
AX-108729960	G/G	G/G
AX-108729962	A/A	A/A
AX-108729964	C/C	C/C
AX-108729969	C/C	C/C
AX-108729971	A/G	A/G
AX-108729972	C/C	C/C
AX-108729973	G/G	G/G
AX-108729975	G/G	T/G
AX-108729981	C/C	C/C
AX-108729982	A/A	A/G
AX-108729993	T/T	T/T
AX-108729994	A/A	A/A
AX-108729999	T/C	T/C
AX-108730001	T/T	T/T
AX-108730003	G/G	---
AX-108730005	T/T	T/T
AX-108730010	G/G	G/G
AX-108730020	G/G	G/G
AX-108730021	A/A	A/A
AX-108730023	C/C	C/C
AX-108730024	C/C	C/C
AX-108730027	A/A	A/A
AX-108730028	T/T	T/C
AX-108730029	G/G	G/G
AX-108730033	C/C	C/C
AX-108730036	C/C	C/C
AX-108730037	T/C	T/C
AX-108730039	G/G	G/G
AX-108730045	C/C	C/C
AX-108730051	A/A	A/A
AX-108730053	A/A	A/A
AX-108730054	G/G	G/G
AX-108730060	G/G	G/G
AX-108730061	T/T	T/T
AX-108730064	T/T	T/T
AX-108730070	C/C	C/C
AX-108730087	T/T	T/T
AX-108730091	C/C	C/C
AX-108730092	C/C	C/C
AX-108730093	C/C	C/C
AX-108730100	G/G	G/G
AX-108730103	A/G	G/G
AX-108730105	C/C	C/C
AX-108730107	C/C	C/C
AX-108730111	G/G	G/G
AX-108730116	T/T	T/T
AX-108730119	A/G	A/G
AX-108730122	G/G	G/G
AX-108730132	G/G	G/G
AX-108730133	G/G	G/G
AX-108730134	G/G	G/G
AX-108730136	A/A	A/T
AX-108730139	T/C	T/T
AX-108730149	T/T	T/T
AX-108730154	T/T	T/T
AX-108730156	A/A	A/A
AX-108730157	G/G	---
AX-108730158	T/T	T/T
AX-108730159	C/C	C/C
AX-108730160	C/C	C/C
AX-108730162	T/T	T/T
AX-108730167	A/A	A/A
AX-108730176	C/C	C/C
AX-108730178	C/C	C/C
AX-108730182	T/T	T/T
AX-108730184	C/C	C/C
AX-108730185	A/A	A/A
AX-108730187	C/C	C/C
AX-108730191	G/G	G/G
AX-108730200	C/C	C/C
AX-108730202	A/A	A/A
AX-108730211	C/C	C/C
AX-108730224	G/G	G/G
AX-108730226	C/C	C/C
AX-108730227	T/T	T/T
AX-108730229	G/G	G/G
AX-108730230	T/T	T/T
AX-108730234	G/G	G/G
AX-108730240	C/C	C/C
AX-108730243	C/C	C/C
AX-108730252	A/A	A/A
AX-108730255	A/A	A/A
AX-108730258	---	A/G
AX-108730259	G/G	G/G
AX-108730267	T/T	T/T
AX-108730269	A/A	A/A
AX-108730271	T/T	T/T
AX-108730273	G/G	---
AX-108730275	C/C	C/C
AX-108730279	G/G	G/G
AX-108730281	A/A	A/A
AX-108730284	A/A	A/A
AX-108730299	C/C	C/C
AX-108730300	A/A	A/A
AX-108730304	T/T	T/T
AX-108730307	G/G	G/G
AX-108730308	A/A	A/A
AX-108730310	T/T	T/T
AX-108730314	G/G	G/G
AX-108730317	A/A	A/A
AX-108730322	T/T	T/C
AX-108730326	A/A	A/A
AX-108730327	T/T	G/G
AX-108730329	G/G	---
AX-108730331	C/C	C/C
AX-108730335	A/A	A/A
AX-108730336	T/T	T/T
AX-108730337	T/T	T/T
AX-108730341	G/G	G/G
AX-108730347	G/G	G/G
AX-108730350	G/G	G/G
AX-108730358	G/G	A/A
AX-108730359	T/T	T/T
AX-108730362	T/T	T/T
AX-108730363	A/A	A/A
AX-108730364	A/A	A/A
AX-108730366	T/T	T/T
AX-108730368	G/G	G/G
AX-108730370	C/C	C/C
AX-108730372	G/G	G/G
AX-108730374	G/G	G/G
AX-108730380	C/G	C/G
AX-108730384	T/T	T/T
AX-108730390	G/G	G/G
AX-108730391	C/C	C/C
AX-108730394	T/T	T/T
AX-108730397	C/C	C/C
AX-108730398	G/G	G/G
AX-108730405	G/G	C/C
AX-108730409	C/C	C/C
AX-108730410	T/T	T/T
AX-108730412	T/T	T/T
AX-108730413	G/G	G/G
AX-108730415	T/C	T/C
AX-108730421	C/C	T/C
AX-108730423	T/T	C/C
AX-108730428	G/G	---
AX-108730434	A/A	A/A
AX-108730437	T/T	T/T
AX-108730438	---	---
AX-108730443	C/C	C/C
AX-108730445	A/A	A/A
AX-108730446	C/C	C/C
AX-108730447	C/C	C/C
AX-108730452	G/G	G/G
AX-108730453	T/T	T/T
AX-108730456	A/A	A/A
AX-108730458	A/A	A/A
AX-108730460	---	G/G
AX-108730461	G/G	G/G
AX-108730467	---	---
AX-108730469	A/A	A/A
AX-108730477	T/C	T/C
AX-108730483	G/G	G/G
AX-108730490	A/A	A/A
AX-108730493	T/T	T/C
AX-108730494	C/C	C/C
AX-108730495	A/G	A/G
AX-108730499	T/T	T/T
AX-108730503	A/A	A/A
AX-108730507	T/T	T/T
AX-108730508	G/G	G/G
AX-108730509	C/C	C/C
AX-108730510	C/C	C/C
AX-108730514	T/T	T/T
AX-108730515	C/C	C/C
AX-108730521	T/T	T/T
AX-108730524	A/A	A/A
AX-108730526	C/C	C/C
AX-108730527	G/G	G/G
AX-108730529	C/C	---
AX-108730531	G/G	G/G
AX-108730532	G/G	G/G
AX-108730534	G/G	G/G
AX-108730544	G/G	C/C
AX-108730548	G/G	G/G
AX-108730549	A/A	A/A
AX-108730550	T/T	C/C
AX-108730552	---	A/G
AX-108730559	A/A	A/A
AX-108730571	C/C	C/C
AX-108730574	G/G	G/G
AX-108730582	T/T	T/T
AX-108730586	G/G	G/G
AX-108730590	C/C	C/C
AX-108730614	C/C	C/C
AX-108730624	C/C	C/C
AX-108730626	A/A	A/A
AX-108730628	T/T	T/T
AX-108730634	T/T	T/T
AX-108730637	A/A	A/A
AX-108730641	C/G	C/G
AX-108730655	G/G	G/G
AX-108730657	C/C	C/C
AX-108730658	T/T	---
AX-108730660	G/G	G/G
AX-108730664	C/C	C/C
AX-108730666	C/C	C/C
AX-108730672	A/A	A/A
AX-108730673	G/G	G/G
AX-108730674	T/T	T/T
AX-108730682	C/C	C/C
AX-108730683	T/T	T/T
AX-108730684	G/G	G/G
AX-108730685	A/A	A/A
AX-108730686	G/G	G/G
AX-108730687	T/T	T/T
AX-108730688	C/C	C/C
AX-108730690	A/A	A/A
AX-108730692	G/G	G/G
AX-108730693	A/A	A/A
AX-108730694	T/T	T/T
AX-108730697	T/C	T/C
AX-108730700	T/T	T/T
AX-108730702	A/G	A/G
AX-108730703	A/G	A/G
AX-108730706	G/G	G/G
AX-108730707	C/C	C/C
AX-108730710	---	---
AX-108730712	T/T	T/T
AX-108730714	C/C	C/C
AX-108730717	C/C	C/C
AX-108730721	G/G	A/A
AX-108730725	T/T	T/T
AX-108730729	G/G	G/G
AX-108730734	G/G	G/G
AX-108730735	C/C	C/C
AX-108730738	G/G	G/G
AX-108730739	G/G	G/G
AX-108730741	G/G	G/G
AX-108730742	G/G	G/G
AX-108730745	G/G	G/G
AX-108730746	T/T	T/T
AX-108730749	---	---
AX-108730752	C/C	C/C
AX-108730754	C/C	---
AX-108730755	T/T	T/T
AX-108730756	C/C	C/C
AX-108730765	G/G	---
AX-108730770	T/T	T/T
AX-108730774	C/C	C/C
AX-108730777	A/A	A/A
AX-108730781	T/T	T/T
AX-108730786	A/G	A/G
AX-108730798	C/C	C/C
AX-108730800	G/G	G/G
AX-108730808	G/G	G/G
AX-108730809	G/G	---
AX-108730816	C/C	C/C
AX-108730817	G/G	G/G
AX-108730820	G/G	G/G
AX-108730821	---	---
AX-108730822	A/A	A/A
AX-108730823	A/A	A/A
AX-108730829	A/C	A/C
AX-108730832	T/T	T/T
AX-108730833	A/A	A/A
AX-108730834	T/T	C/C
AX-108730835	A/A	A/A
AX-108730836	A/A	A/G
AX-108730838	T/G	T/T
AX-108730843	A/A	A/A
AX-108730844	G/G	G/G
AX-108730847	A/A	A/A
AX-108730849	G/G	G/G
AX-108730850	T/T	T/T
AX-108730851	C/C	C/C
AX-108730852	T/T	T/T
AX-108730857	G/G	G/G
AX-108730865	G/G	G/G
AX-108730869	C/C	C/C
AX-108730873	C/C	C/C
AX-108730874	A/A	A/A
AX-108730876	C/C	C/C
AX-108730878	A/A	A/A
AX-108730879	A/A	A/A
AX-108730880	A/G	A/G
AX-108730889	---	G/G
AX-108730896	T/T	T/T
AX-108730897	A/G	---
AX-108730898	A/T	A/A
AX-108730899	G/G	G/G
AX-108730909	G/G	A/A
AX-108730912	G/G	G/G
AX-108730924	T/T	T/T
AX-108730925	C/C	C/C
AX-108730930	A/A	G/G
AX-108730932	T/T	T/T
AX-108730933	C/C	C/C
AX-108730937	C/C	C/C
AX-108730941	G/G	A/A
AX-108730942	T/T	T/T
AX-108730943	A/A	A/A
AX-108730944	G/G	G/G
AX-108730946	T/T	T/T
AX-108730951	C/C	C/C
AX-108730952	G/G	G/G
AX-108730953	G/G	G/G
AX-108730956	T/T	T/T
AX-108730957	C/C	C/C
AX-108730958	C/C	C/C
AX-108730964	C/C	C/C
AX-108730974	T/T	T/T
AX-108730977	G/G	G/G
AX-108730982	C/C	C/C
AX-108730983	C/C	C/C
AX-108730984	T/T	T/T
AX-108730986	C/C	C/C
AX-108730988	G/G	A/A
AX-108730998	T/T	C/C
AX-108730999	C/C	C/C
AX-108731001	T/T	T/T
AX-108731002	G/G	G/G
AX-108731004	G/G	G/G
AX-108731006	G/G	G/G
AX-108731010	T/T	T/T
AX-108731012	G/G	G/G
AX-108731017	G/G	G/G
AX-108731024	A/A	A/A
AX-108731029	G/G	G/G
AX-108731033	T/C	T/C
AX-108731034	C/C	C/C
AX-108731035	A/A	A/A
AX-108731037	G/G	G/G
AX-108731038	T/T	T/T
AX-108731040	A/A	A/A
AX-108731041	A/A	A/A
AX-108731043	T/T	T/T
AX-108731047	G/G	G/G
AX-108731051	A/A	A/A
AX-108731052	G/G	G/G
AX-108731054	G/G	G/G
AX-108731056	A/A	A/A
AX-108731060	A/A	A/A
AX-108731062	A/C	A/C
AX-108731063	T/T	T/T
AX-108731065	C/C	C/C
AX-108731071	T/G	T/G
AX-108731072	T/T	T/C
AX-108731073	T/T	T/T
AX-108731075	G/G	G/G
AX-108731082	T/T	T/T
AX-108731085	C/C	C/C
AX-108731086	G/G	G/G
AX-108731089	A/A	A/A
AX-108731092	G/G	G/G
AX-108731093	T/T	T/T
AX-108731100	T/T	T/T
AX-108731101	A/A	A/A
AX-108731108	A/A	A/A
AX-108731110	A/A	A/A
AX-108731112	C/C	C/C
AX-108731117	A/A	A/A
AX-108731126	A/A	A/A
AX-108731127	G/G	G/G
AX-108731135	A/A	A/A
AX-108731140	C/C	C/C
AX-108731143	A/A	A/A
AX-108731144	T/T	T/T
AX-108731146	A/A	A/A
AX-108731148	A/A	A/A
AX-108731151	G/G	G/G
AX-108731159	T/T	T/T
AX-108731168	C/C	C/C
AX-108731172	A/A	A/A
AX-108731173	G/G	G/G
AX-108731174	C/C	C/C
AX-108731184	A/A	A/A
AX-108731185	C/G	C/G
AX-108731187	G/G	G/G
AX-108731188	C/C	C/C
AX-108731192	T/T	T/T
AX-108731197	T/T	T/T
AX-108731199	C/C	C/C
AX-108731218	G/G	G/G
AX-108731223	A/A	A/A
AX-108731226	G/G	G/G
AX-108731228	G/G	G/G
AX-108731231	G/G	G/G
AX-108731232	A/G	A/G
AX-108731233	T/G	T/G
AX-108731238	G/G	G/G
AX-108731239	A/A	A/A
AX-108731241	A/T	T/T
AX-108731246	A/C	A/C
AX-108731253	A/G	A/G
AX-108731254	G/G	G/G
AX-108731263	G/G	G/G
AX-108731265	T/T	T/T
AX-108731270	G/G	G/G
AX-108731273	G/G	C/G
AX-108731280	T/T	T/T
AX-108731291	G/G	G/G
AX-108731293	C/C	C/C
AX-108731294	T/T	T/T
AX-108731295	A/A	A/A
AX-108731296	G/G	G/G
AX-108731300	C/C	C/C
AX-108731302	C/C	C/C
AX-108731303	G/G	G/G
AX-108731305	A/A	A/A
AX-108731306	T/G	T/G
AX-108731308	A/A	A/A
AX-108731310	C/C	C/C
AX-108731312	C/C	C/C
AX-108731314	C/C	C/C
AX-108731317	C/C	C/C
AX-108731321	G/G	G/G
AX-108731327	A/G	G/G
AX-108731329	C/C	C/C
AX-108731332	G/G	G/G
AX-108731337	G/G	G/G
AX-108731340	C/C	C/C
AX-108731350	G/G	G/G
AX-108731351	C/C	C/C
AX-108731352	C/C	C/C
AX-108731358	G/G	G/G
AX-108731377	G/G	G/G
AX-108731378	G/G	G/G
AX-108731381	T/T	T/T
AX-108731383	G/G	G/G
AX-108731389	A/A	A/A
AX-108731404	C/C	C/C
AX-108731406	A/A	A/T
AX-108731412	A/A	A/A
AX-108731419	G/G	---
AX-108731420	A/A	A/A
AX-108731422	C/C	C/C
AX-108731425	T/T	T/T
AX-108731433	A/A	A/A
AX-108731435	C/C	C/C
AX-108731437	C/C	C/C
AX-108731438	C/C	C/C
AX-108731445	A/A	A/A
AX-108731455	T/T	T/T
AX-108731457	G/G	G/G
AX-108731464	T/T	T/T
AX-108731467	G/G	G/G
AX-108731468	---	A/C
AX-108731472	---	C/G
AX-108731474	G/G	G/G
AX-108731479	G/G	G/G
AX-108731482	A/G	A/G
AX-108731483	T/T	T/T
AX-108731484	C/C	C/C
AX-108731494	T/T	T/T
AX-108731500	---	---
AX-108731502	T/T	T/T
AX-108731503	T/T	T/T
AX-108731504	G/G	G/G
AX-108731506	C/C	C/C
AX-108731508	C/C	C/C
AX-108731509	C/C	C/C
AX-108731510	A/A	---
AX-108731513	T/C	T/C
AX-108731514	C/C	C/C
AX-108731523	C/C	C/C
AX-108731527	T/T	T/T
AX-108731532	G/G	G/G
AX-108731534	T/T	T/C
AX-108731542	T/C	T/C
AX-108731543	C/G	C/G
AX-108731548	C/C	C/C
AX-108731551	T/T	T/T
AX-108731557	C/C	C/C
AX-108731558	A/A	A/A
AX-108731565	G/G	G/G
AX-108731567	T/T	T/T
AX-108731568	A/G	A/G
AX-108731571	T/T	T/T
AX-108731573	C/C	C/C
AX-108731576	G/G	G/G
AX-108731578	A/A	A/A
AX-108731583	C/C	C/C
AX-108731586	A/A	A/A
AX-108731587	G/G	---
AX-108731591	C/C	C/C
AX-108731594	A/A	A/A
AX-108731606	A/A	A/A
AX-108731607	A/A	A/A
AX-108731608	G/G	G/G
AX-108731617	A/A	A/A
AX-108731623	G/G	G/G
AX-108731624	G/G	G/G
AX-108731628	T/T	T/T
AX-108731629	A/G	A/G
AX-108731630	G/G	G/G
AX-108731632	C/C	C/C
AX-108731633	A/A	A/A
AX-108731634	G/G	G/G
AX-108731639	C/C	C/C
AX-108731642	G/G	G/G
[truncated: 628,520+ more rows]

## Sheet: Appendix E
Appendix E Genotypic data of five BC4F1 individuals for background selection.
	*Xbarc42	*Xbarc184	*Xbarc48	*Xbarc54	*Xbarc62	*Xbarc110	*Xbarc123	*Xbarc126	*Xgwm645	*Xbarc144	*Xbarc173	*Xbarc196	*Xbarc260	*Xbarc175	*Xbarc204	*Xbarc177	*Xbarc323	*Xbarc345	*Xbarc235	*Xbarc273	*Xbarc1097	*Xbarc305	*Xbarc322	*Xgwm3	*Xgwm190	*Xgwm174	*Xgwm182	*Xgwm159	*Xgwm458	*Xgwm52	*Xgwm292	*Xgwm469	*Xgwm325	*Xwmc285	*Xwmc336	*Xwmc698	*Xwmc765	*Xwmc799	*Xwmc805	*Xbarc71	*Xbarc124	*Xwmc94	*Xwmc97	*Xcfd15	*Xcfd19	*Xwmc215	*Xwmc443	*Xcfd54	*Xcfd61
BC4F1-2DS	A	A	A	A	A	H	A	A	A	A	-	A	A	A	H	A	A	A	A	A	H	A	A	A	A	A	A	A	-	A	A	A	A	A	A	A	A	A	H	A	A	H	A	A	A	A	A	A	A
	*Xbarc42	*Xbarc184	*Xbarc48	*Xbarc54	*Xbarc62	*Xbarc110	*Xbarc123	*Xbarc126	*Xgwm645	*Xbarc144	*Xbarc173	*Xbarc196	*Xbarc260	*Xbarc175	*Xbarc204	*Xbarc177	*Xbarc323	*Xbarc345	*Xbarc235	*Xbarc273	*Xbarc1097	*Xbarc305	*Xbarc322	*Xgwm3	*Xgwm190	*Xgwm174	*Xgwm182	*Xgwm159	*Xgwm458	*Xgwm52	*Xgwm292	*Xgwm469	*Xgwm325	*Xwmc285	*Xwmc336	*Xwmc698	*Xwmc765	*Xwmc799	*Xwmc805	*Xbarc71	*Xbarc124	*Xwmc94	*Xwmc97	*Xcfd15	*Xcfd19	*Xwmc215	*Xwmc443	*Xcfd54	*Xcfd61
BC4F1-2DL-1	A	A	H	A	A	A	A	A	A	A	H	A	A	A	A	A	A	A	A	A	A	A	-	H	A	-	H	A	A	A	A	A	A	A	A	A	A	A	A	A	A	A	A	A	A	A	A	A	A
BC4F1-2DL-2	A	A	A	A	A	A	A	A	A	A	A	A	A	A	A	A	A	A	A	A	A	A	A	A	A	A	A	A	A	A	A	A	A	A	A	A	A	A	A	A	A	H	A	A	A	A	A	A	A
	*Xbarc42	*Xbarc184	*Xbarc48	*Xbarc54	*Xbarc62	*Xbarc110	*Xbarc123	*Xbarc126	*Xgwm645	*Xbarc144	*Xbarc173	*Xbarc196	*Xbarc260	*Xbarc175	*Xbarc204	*Xbarc177	*Xbarc323	*Xbarc345	*Xbarc235	*Xbarc273	*Xbarc1097	*Xbarc305	*Xbarc322	*Xgwm3	*Xgwm190	*Xgwm174	*Xgwm182	*Xgwm159	*Xgwm458	*Xgwm52	*Xgwm292	*Xgwm469	*Xgwm325	*Xwmc285	*Xwmc336	*Xwmc698	*Xwmc765	*Xwmc799	*Xwmc805	*Xbarc71	*Xbarc124	*Xwmc94	*Xwmc97	*Xcfd15	*Xcfd19	*Xwmc215	*Xwmc443	*Xcfd54	*Xcfd61
BC4F1-7DS-1	A	A	A	H	A	A	A	A	A	A	H	A	H	A	A	A	A	A	A	A	A	A	A	A	A	A	A	A	A	A	A	A	A	A	H	A	A	A	A	A	A	-	A	H	A	A	H	A	A
BC4F1-7DS-2	A	-	A	A	A	A	A	A	A	A	A	A	A	A	A	A	H	A	A	A	A	A	A	A	A	H	A	A	H	A	A	A	A	A	A	A	H	H	A	A	A	A	A	A	H	A	A	H	-
"A" denotes the genotype of the allele from TAA10
"H" denotes the genotype of the heterozygous allele
"-" denotes missing data
[truncated: 11 more columns]

## Sheet: Appendix F
Appendix F Genotypic and phenotypic data of two homozygous groups in each NIL population.
BC4F2-2DS	TAA10 homozygous group																													XX329 homozygous group
	1	2	3	4	5	6	7	8	9	10	11	12	13	14	15	16	17	18	19	20	21	22	23	24	25	26	27	28	29	1	2	3	4	5	6	7	8	9	10	11	12	13	14	15	16	17	18	19	20
Xcfd36	A	A	A	A	A	A	A	A	A	A	A	A	A	A	A	A	A	A	A	A	A	A	A	A	A	A	A	A	A	B	B	B	B	B	B	B	B	B	B	B	B	B	B	B	B	B	B	B	B
gwm455	A	A	A	A	A	A	A	A	A	A	A	A	A	A	A	A	A	A	A	A	A	A	A	A	A	A	A	A	A	B	B	B	B	B	B	B	B	B	B	B	B	B	B	B	B	B	B	B	B
gwm261	A	A	A	A	A	A	A	A	A	A	A	A	A	A	A	A	A	A	A	A	A	A	A	A	A	A	A	A	A	B	B	B	B	B	B	B	B	B	B	B	B	B	B	B	B	B	B	B	B
Xcfd53	A	A	A	A	A	A	A	A	A	A	A	A	A	A	A	A	A	A	A	A	A	A	A	A	A	A	A	A	A	B	B	B	B	B	B	B	B	B	B	B	B	B	B	B	B	B	B	B	B
SSR-2092	A	A	A	A	A	A	A	A	A	A	A	A	A	A	A	A	A	A	A	A	A	A	A	A	A	A	A	A	A	B	B	B	B	B	B	B	B	B	B	B	B	B	B	B	B	B	B	B	B
TGW (g)	31.32	30.26	29.06	27.07	25.62	33.25	26.53	29.3	33.95	34.21	32.18	32.37	30.85	29.54	31	26.63	33.16	28.24	28.12	30.67	30.13	25.69	30.92	26.63	26.54	34.39	32.71	32.44	25.63	34.66	22.92	33.29	33.02	31.31	39.04	35.44	25.7	29.82	33.61	37.32	34.01	36.37	29.32	26.41	29.49	33.4	28.24	29.32	28.13
GL (mm)	5.32	5.47	5.52	5.24	5.78	5.35	5.52	5.6	5.48	5.47	5.65	5.58	5.32	5.27	5.55	5.01	5.39	5.38	5.36	4.97	5.18	5.29	5.33	5.67	5.48	5.51	5.4	5.26	5.36	6.08	5.62	5.61	5.96	5.58	6.02	5.83	5.69	5.64	5.64	5.92	5.84	5.9	5.92	5.47	5.65	5.65	5.73	5.62	5.59
GW (mm)	2.78	2.77	2.78	2.86	2.68	2.82	2.68	2.81	2.98	3.23	3.14	2.9	2.94	2.85	3.17	2.82	3.06	2.9	2.81	2.7	2.61	2.68	2.75	2.86	2.72	3.07	3.03	2.97	2.79	3.02	2.97	2.75	2.76	2.74	2.94	2.95	2.58	2.65	2.93	2.93	2.88	2.96	2.79	2.68	2.83	2.84	2.83	2.77	2.96
GA (mm2)	11.96	12.12	12.27	11.93	12.43	12.08	11.81	12.62	13.1	14.14	13.93	13.02	12.58	12.12	14.2	11.5	13.23	12.44	11.96	10.73	10.9	11.28	11.78	12.97	11.9	13.3	13.24	12.66	12.11	14.69	13.25	12.35	13.11	12.14	14.23	13.9	11.86	11.97	13.28	13.84	13.42	13.83	13.24	11.84	12.55	12.95	12.9	12.44	13.19
GP (mm)	14.16	14.49	14.6	13.62	14.53	14.25	13.93	14.66	14.8	15.06	16.17	15.06	14.33	14.04	15.54	13.25	14.63	14.08	13.76	13.76	13.93	13.47	14.12	14.54	13.91	15.48	14.65	14.27	13.88	15.95	15.98	14.68	15.3	15.09	15.88	15.26	14.15	14.91	14.9	15.59	15.36	15.65	14.88	13.86	14.35	14.7	14.61	14.89	15.09
BC4F2-2DL-1	TAA10 homozygous group																															XX329 homozygous group
	1	2	3	4	5	6	7	8	9	10	11	12	13	14	15	16	17	18	19	20	21	22	23	24	25	26	27	28	29	30	31	1	2	3	4	5	6	7	8	9	10	11	12	13	14	15	16	17	18
SSR-2225	A	A	A	A	A	A	A	A	A	A	A	A	A	A	A	A	A	A	A	A	A	A	A	A	A	A	A	A	A	A	A	B	B	B	B	B	B	B	B	B	B	B	B	B	B	B	B	B	B
SSR-2336	A	A	A	A	A	A	A	A	A	A	A	A	A	A	A	A	A	A	A	A	A	A	A	A	A	A	A	A	A	A	A	B	B	B	B	B	B	B	B	B	B	B	B	B	B	B	B	B	B
Xcfd2	A	A	A	A	A	A	A	A	A	A	A	A	A	A	A	A	A	A	A	A	A	A	A	A	A	A	A	A	A	A	A	B	B	B	B	B	B	B	B	B	B	B	B	B	B	B	B	B	B
SSR-2129	A	A	A	A	A	A	A	A	A	A	A	A	A	A	A	A	A	A	A	A	A	A	A	A	A	A	A	A	A	A	A	B	B	B	B	B	B	B	B	B	B	B	B	B	B	B	B	B	B
Xbarc11	A	A	A	A	A	A	A	A	A	A	A	A	A	A	A	A	A	A	A	A	A	A	A	A	A	A	A	A	A	A	A	B	B	B	B	B	B	B	B	B	B	B	B	B	B	B	B	B	B
SSR-2133	A	A	A	A	A	A	A	A	A	A	A	A	A	A	A	A	A	A	A	A	A	A	A	A	A	A	A	A	A	A	A	B	B	B	B	B	B	B	B	B	B	B	B	B	B	B	B	B	B
TGW (g)	34.69	30.63	32.7	20.5	21.74	36.6	28.82	27.35	31.45	33.5	24.63	31.34	32.26	28.26	29.04	26.54	30.11	31.68	27.58	31.62	30.39	29.09	30.49	28.53	23.28	28.72	28.85	26.65	22.02	26.5	29.01	23.56	34.81	37.56	32.92	33.76	34.36	33.95	35.7	31.4	32.05	33.59	30.89	36.71	34.21	28.92	31.41	31.91	30.22
GL (mm)	6.06	5.67	5.57	5.83	5.54	5.84	5.64	5.64	5.33	5.83	5.4	5.82	5.74	5.61	5.28	5.1	5.16	5.59	5.52	5.51	5.36	5.29	5.3	5.4	5.23	5.63	5.38	5.13	5.36	5.33	5.12	5.54	5.7	5.61	5.26	5.65	6.32	6.06	6.65	6.14	5.42	5.44	5.19	6.27	6.6	5.45	5.53	5.81	5.12
GW (mm)	3.22	3.21	2.9	2.84	2.23	2.99	2.92	2.71	2.94	3.06	2.77	3.1	3.07	3.15	2.59	2.76	2.95	2.93	2.86	2.82	2.89	2.86	2.98	2.86	2.71	3.05	2.87	2.83	2.5	2.73	2.99	2.77	2.74	2.88	2.86	2.83	3.26	3.05	3.28	3.28	2.88	3.06	2.82	3.04	3.19	3.04	2.93	2.99	2.81
GA (mm2)	15.55	14.52	12.75	13.06	9.78	13.85	13.16	12.28	12.57	14.06	11.87	14.26	13.98	14.03	11.01	11.26	12.29	13.16	12.67	12.51	12.47	12.15	12.7	12.36	11.36	13.75	12.27	11.76	10.75	11.62	12.3	11.93	12.47	12.92	12.04	12.81	16.18	14.46	17.46	15.87	12.58	13.32	11.8	15.04	16.83	13.34	13.03	13.9	11.51
GP (mm)	16.15	15.7	14.75	15.52	13.66	15.6	14.54	14.6	14.41	15.84	14	15.96	15.32	15.26	13.76	13.73	14.26	15.06	14.29	14.56	14.31	13.71	13.89	14.69	13.61	15.52	13.92	13.95	13.39	14.2	13.75	14.62	14.78	15.32	14.17	14.88	16.15	15.45	16.87	16.01	14.55	14.97	14.11	15.81	16.65	14.89	14.83	15.66	13.94
BC4F2-2DL-2	TAA10 homozygous group																					XX329 homozygous group
	1	2	3	4	5	6	7	8	9	10	11	12	13	14	15	16	17	18	19	20	21	1	2	3	4	5	6	7	8	9	10	11	12	13	14	15	16	17	18	19
SSR-2225	A	A	A	A	A	A	A	A	A	A	A	A	A	A	A	A	A	A	A	A	A	B	B	B	B	B	B	B	B	B	B	B	B	B	B	B	B	B	B	B
SSR-2336	A	A	A	A	A	A	A	A	A	A	A	A	A	A	A	A	A	A	A	A	A	B	B	B	B	B	B	B	B	B	B	B	B	B	B	B	B	B	B	B
Xcfd2	A	A	A	A	A	A	A	A	A	A	A	A	A	A	A	A	A	A	A	A	A	B	B	B	B	B	B	B	B	B	B	B	B	B	B	B	B	B	B	B
SSR-2129	A	A	A	A	A	A	A	A	A	A	A	A	A	A	A	A	A	A	A	A	A	B	B	B	B	B	B	B	B	B	B	B	B	B	B	B	B	B	B	B
Xbarc11	A	A	A	A	A	A	A	A	A	A	A	A	A	A	A	A	A	A	A	A	A	B	B	B	B	B	B	B	B	B	B	B	B	B	B	B	B	B	B	B
SSR-2133	A	A	A	A	A	A	A	A	A	A	A	A	A	A	A	A	A	A	A	A	A	B	B	B	B	B	B	B	B	B	B	B	B	B	B	B	B	B	B	B
TGW (g)	32.11	21.15	35.33	26.27	33.04	33.15	34.62	27.11	27.7	28.66	20.67	25.91	32.31	21.69	32.07	28.04	20.69	26.12	30.68	31.7	29.48	34.14	34.49	34.65	34.63	34.67	33.99	34.63	34.53	34.33	28.13	33.42	33.27	34.06	23.33	35.57	31.49	34.67	34.58	33.33
GL (mm)	5.54	5.34	5.7	5.36	5.38	5.41	5.36	5.36	5.6	5.51	4.88	5.28	5.41	5	5.26	5.45	5.47	5.16	5.01	5.37	5.29	5.79	6.1	5.86	5.88	6.13	5.52	5.6	5.88	5.66	5.94	5.99	6.01	5.1	5.5	5.8	5.43	5.82	5.39	5.77
GW (mm)	2.92	2.52	3.07	2.79	2.63	2.68	2.7	2.7	2.86	2.72	2.8	2.81	2.63	2.53	2.9	2.85	2.57	2.65	2.83	2.73	2.83	3.03	2.98	2.96	3.14	3	2.86	2.91	3.12	2.98	2.74	2.99	3.12	2.68	2.5	3.06	3.08	3.09	3.01	3.04
GA (mm2)	12.91	10.84	14.08	11.91	11.16	11.42	11.37	11.66	12.82	11.96	10.97	11.83	11.22	9.97	12.26	12.15	11.14	11.04	11.44	11.62	12.05	13.82	14.45	13.97	14.71	14.66	12.68	13.1	14.44	13.34	12.82	14.13	14.83	10.73	11.01	14.22	13.47	14.34	13.19	14.11
GP (mm)	14.89	13.71	15.26	13.84	15.54	15.32	15.47	14.26	15.13	14.39	13.55	13.74	15.25	13.19	14.26	13.97	14.33	13.64	13.55	14.01	14.21	14.9	15.4	15.41	16.01	15.51	14.55	14.79	15.93	15.27	15.39	15.31	16.49	15	14.21	15.13	14.9	15.5	14.59	15.38
BC4F2-7DS-1	TAA10 homozygous group																									XX329 homozygous group
	1	2	3	4	5	6	7	8	9	10	11	12	13	14	15	16	17	18	19	20	21	22	23	24	25	1	2	3	4	5	6	7	8	9	10	11	12	13	14	15	16	17	18	19	20
Xwmc702	A	A	A	A	A	A	A	A	A	A	A	A	A	A	A	A	A	A	A	A	A	A	A	A	A	B	B	B	B	B	B	B	B	B	B	B	B	B	B	B	B	B	B	B	B
SSR-7074	A	A	A	A	A	A	A	A	A	A	A	A	A	A	A	A	A	A	A	A	A	A	A	A	A	B	B	B	B	B	B	B	B	B	B	B	B	B	B	B	B	B	B	B	B
SSR-7252	A	A	A	A	A	A	A	A	A	A	A	A	A	A	A	A	A	A	A	A	A	A	A	A	A	B	B	B	B	B	B	B	B	B	B	B	B	B	B	B	B	B	B	B	B
SSR-7176	A	A	A	A	A	A	A	A	A	A	A	A	A	A	A	A	A	A	A	A	A	A	A	A	A	B	B	B	B	B	B	B	B	B	B	B	B	B	B	B	B	B	B	B	B
Xbarc252	A	A	A	A	A	A	A	A	A	A	A	A	A	A	A	A	A	A	A	A	A	A	A	A	A	B	B	B	B	B	B	B	B	B	B	B	B	B	B	B	B	B	B	B	B
SSR-7148	A	A	A	A	A	A	A	A	A	A	A	A	A	A	A	A	A	A	A	A	A	A	A	A	A	B	B	B	B	B	B	B	B	B	B	B	B	B	B	B	B	B	B	B	B
TGW (g)	30.39	33.11	27.47	33.49	26.02	24.56	31.73	35	32.92	30.06	31.92	32.14	31.73	25.55	33.15	34.35	33.25	23.55	34.23	34.64	31.25	27.73	21.67	28.19	29.44	35.65	24.68	33.8	34.59	29.19	34.26	29.19	35.53	36.67	33.55	33.55	23.54	35.34	27.72	31.68	34.18	33.88	26.01	33.13	32.53
GL (mm)	5.33	5.66	5.26	5.21	5.28	5.21	5	5.72	5.31	5.24	5.59	5.12	5.05	5.24	5.62	5.46	5.26	5.33	5.65	5.1	5.77	5.47	5.67	5.5	5.36	5.78	5.73	5.57	5.42	5.72	5.69	5.61	5.76	6.01	5.64	5.64	5.44	5.66	5.51	6.16	5.97	5.93	5.25	5.51	5.81
GW (mm)	3.05	3	2.88	3.03	2.86	2.7	2.87	2.88	3	2.86	3.21	2.85	2.84	2.74	3.06	3.1	3.06	2.77	2.89	2.85	3.24	2.71	2.99	2.98	2.8	3.04	2.83	2.84	2.93	2.93	3.17	2.86	3.28	3.03	2.83	2.83	2.66	2.98	2.8	3.15	2.97	2.91	2.75	3.08	2.98
GA (mm2)	13.07	13.57	12.13	12.81	12.2	11.24	11.69	13.2	12.9	12.16	14.21	11.69	11.53	11.41	13.78	13.61	12.93	11.76	13.1	11.64	15.04	11.83	13.19	13.12	12.05	13.86	12.8	12.64	12.69	13.09	14.33	12.89	15.01	14.52	12.78	12.78	11.43	13.49	12.27	15.15	14.22	14.05	11.53	13.67	13.58
GP (mm)	14.66	15.1	13.75	14.16	13.8	13.67	13.63	15.03	14.42	14.22	15.78	13.81	13.73	13.48	15.28	15.06	14.28	13.85	14.95	14.25	15.99	13.86	16.9	15.05	14.25	15.68	15.52	14.7	14.58	14.81	15.79	14.39	16.49	15.9	14.71	14.71	13.89	14.95	14.07	17	15.58	15.41	13.51	14.91	15.64
BC4F2-7DS-2	TAA10 homozygous group																				XX329 homozygous group
	1	2	3	4	5	6	7	8	9	10	11	12	13	14	15	16	17	18	19	20	1	2	3	4	5	6	7	8	9	10	11	12	13	14	15	16
Xwmc702	A	A	A	A	A	A	A	A	A	A	A	A	A	A	A	A	A	A	A	A	B	B	B	B	B	B	B	B	B	B	B	B	B	B	B	B
SSR-7074	A	A	A	A	A	A	A	A	A	A	A	A	A	A	A	A	A	A	A	A	B	B	B	B	B	B	B	B	B	B	B	B	B	B	B	B
SSR-7252	A	A	A	A	A	A	A	A	A	A	A	A	A	A	A	A	A	A	A	A	B	B	B	B	B	B	B	B	B	B	B	B	B	B	B	B
SSR-7176	A	A	A	A	A	A	A	A	A	A	A	A	A	A	A	A	A	A	A	A	B	B	B	B	B	B	B	B	B	B	B	B	B	B	B	B
Xbarc252	A	A	A	A	A	A	A	A	A	A	A	A	A	A	A	A	A	A	A	A	B	B	B	B	B	B	B	B	B	B	B	B	B	B	B	B
SSR-7148	A	A	A	A	A	A	A	A	A	A	A	A	A	A	A	A	A	A	A	A	B	B	B	B	B	B	B	B	B	B	B	B	B	B	B	B
TGW (g)	34.91	32.02	32.97	24.02	26.94	32.7	34.4	25.77	26.95	29.27	28.38	31.52	27.54	31.22	29.58	30.28	31.49	29.81	26.95	25.78	32.56	28.4	32.91	33.81	35.86	29.26	33.85	35.75	28.38	27.16	33.02	27.14	29.17	29.94	26.12	32.32
GL (mm)	5.61	5.55	5.38	5.51	5.72	5.17	5.68	5.54	5.35	5.49	5.29	5.49	5.77	5.33	5.38	5.42	5.62	5.41	5.09	5.24	5.8	5.59	5.35	5.71	5.99	5.87	6.01	5.66	5.8	5.63	5.96	5.18	5.73	5.53	5.91	5.78
GW (mm)	2.87	3.02	3.01	2.83	2.91	2.91	3.15	2.77	2.81	2.89	2.84	2.94	2.86	2.92	2.76	3.01	3.02	3.01	2.86	2.8	2.82	3	2.63	3.01	2.99	2.83	3.05	3.07	2.84	2.69	2.76	2.83	2.76	2.74	3.02	2.96
GA (mm2)	12.96	13.29	12.89	12.12	13.28	12.27	14.43	12.18	11.98	12.5	11.93	12.88	13.21	12.47	11.94	13.17	13.67	13.12	11.73	11.57	12.98	13.44	11.14	13.78	14.48	13.33	14.53	14.12	12.98	11.96	13.11	11.72	12.63	12.18	14.19	13.75
GP (mm)	14.97	15.4	14.62	15.06	15.19	14	15.33	14.29	13.77	14.13	13.73	15.07	15.28	14.43	14.21	14.71	15.05	14.77	13.48	13.53	15.12	15.04	14.94	15.13	15.67	14.84	16.08	15.13	14.79	14.08	15.3	13.54	14.94	14.48	15.9	15.32
"A" denotes the genotype of the allele from TAA10 and "B" denotes the genotype of the allele from XX329.
[truncated: 18 more columns]
